# Supplementary material for: Plant–pollinator interactions and floral and nectar traits shape the diversity of the nectar mycobiome
Source: Sci Rep. 2026 Mar 12;16:13253. doi: 10.1038/s41598-026-42903-3 (PMC13103324; doi:10.1038/s41598-026-42903-3)
Supplement: Supplementary file 1 — Supplementary Material 1 [file 41598_2026_42903_MOESM1_ESM.xlsx]

## Sheet: Sheet1
Table 1. List of studied plant species with their distribution, status in local flora, floral traits, including flower colour, size, orientation, nectar accessibility, flower lifespan, and primary pollinator groups, with references.
Species	Distribution	Native	Flower colour	Flower size	Flower angle on stem / inflorescence	Nectar accessibility	Flower lifespan	Pollinators	Source
Angelica archangelica	Norther Europe and Russia	yes	Greenish-white to pale yellow	Inflorescence, umbels ~25 cm diameter, tiny flowers	Flat-topped umbels, <90° from stem	Easily accessible; nectar-rich	Blooms once in 2nd year; umbels last weeks	Honey bees, bumblebees, butterflies	Ostrowiecka D, et al. (2021) Front Plant Sci 12:755830. https://doi.org/10.3389/fpls.2021.755830
Iris pseudacorus	Europe, western Asia and northwest Africa	yes	Bright yellow	Flowers 70–90 mm across	Upright	High nectar per flower	Each flower blooms several days	Bumblebees, honey bees, flies	CABI. (2019) Invasive Species Compendium: Iris pseudacorus. https://www.cabi.org/isc/datasheet/29156
Polemonium caeruleum	Norther Europe and Russia	yes	Blue to pale violet	Corolla ~15–25 mm across	~90°	Basal tube; protected by staminal hairs	Protandrous; female phase ~2–3 days	Bees, flies, beetles, butterflies	Ostrowiecka D, et al. (2021) Front Plant Sci 12:755830. https://doi.org/10.3389/fpls.2021.755830
Impatiens walleriana	Eastern Africa	no	Bright pink, red, white	Corolla 20–30 mm; spur ~15–25 mm	~90°/nodding	Hidden deep in spur	4–5 days per flower	Bumble bees, hawkmoths	Bartoš M, et al. (2012) Biologia 67(6):1103–1110. https://doi.org/10.2478/s11756-012-0102-7
Kniphofia uvaria	Sauth Africa	no	Red to orange, yellow tipped	Inflorescence 15–20 cm; florets ~25 mm	Nodding	Base of tubular florets	Several days per floret in long spike	Sunbirds, butterflies, bees	Johnson SD, et al. (2006) Ann Bot 97(1):147–155. https://doi.org/10.1093/aob/mcj022
Phlomis russeliana	Turkey and Syria	no	Soft yellow	Corolla tube ≈20–30 mm	~90°	Easily accessible	Several weeks in late spring	Bees, butterflies	Claßen-Bockhoff R, et al. (2004) Ann Bot 94(3):463–480. https://doi.org/10.1093/aob/mch163
Lysimachia clethroides	China and Japan	no	Pure white	~12 mm per flower	~90°	Accessible nectar and pollen	Flowers for 1–2 weeks	Generalist insects, Macropis bees	Köhler A, et al. (2012) J Poll Ecol 8(3):14–21. https://doi.org/10.26786/1920-7603(2012)8
Salvia hybrida	ornamental species	no	Varies (red, purple, blue)	Corolla tube ~25–40 mm	~90°/nodding	Restricted; adapted to pollinator type	Spike 4–6 weeks; individual 3–5 days	Bees, hummingbirds	Claßen-Bockhoff R, et al. (2004) Ann Bot 94(3):463–480. https://doi.org/10.1093/aob/mch163
Lilium martagon	Europe and Asia	yes	Pink	Flower ~60–80 mm across	Nodding	Nectar in basal bulb of tepals	5–7 days per flower	Bees, insects	Zhang J, et al. (2022) Front Plant Sci 13:888167. https://doi.org/10.3389/fpls.2022.888167
Dianthus seguieri	West and Central Europe	no	Pink to rose-red	Diameter ~25–35 mm	Upright	Restricted; adapted to pollinator type	1 week per flower	Bees, butterflies	Dafni A, et al. (2005) Plant Syst Evol 255(3-4):169–185. https://doi.org/10.1007/s00606-005-0341-1
