# Supplementary material for: Plant–pollinator interactions and floral and nectar traits shape the diversity of the nectar mycobiome
Source: Sci Rep. 2026 Mar 12;16:13253. doi: 10.1038/s41598-026-42903-3 (PMC13103324; doi:10.1038/s41598-026-42903-3)
Supplement: Supplementary file 2 — Supplementary Material 2 [file 41598_2026_42903_MOESM2_ESM.xlsx]

## Sheet: fungal_families_vs_traits_krusk
Table 4A. Results of Kruskal–Wallis tests examining the relationship between the occurrence of nectar-inhabiting fungi and floral traits (size, position on the stem and pollinator access: open vs restricted) at the fungal family level. For each fungal family–trait combination, the table reports the Kruskal–Wallis test statistic (H, χ² approximation), degrees of freedom (df) and the associated P-v…
family	trait	chi_squared	df	p_value
f__Agaricales_fam_Incertae_sedis	size	3.00000000000001	2	0.223130160148429
f__Agaricales_fam_Incertae_sedis	position	1.99999999999999	2	0.367879441171444
f__Agaricales_fam_Incertae_sedis	access	0.714285714285727	1	0.398024719506934
f__Aspergillaceae	size	5.03846153846154	2	0.0805215225654466
f__Aspergillaceae	position	1.96410256410256	2	0.374542019000202
f__Aspergillaceae	access	0.00659340659340302	1	0.935283063107062
f__Bartaliniaceae	size	2.29005847953217	2	0.318214613133534
f__Bartaliniaceae	position	1.78573099415205	2	0.409480704246643
f__Bartaliniaceae	access	0.238195488721804	1	0.625512476416199
f__Bionectriaceae	size	3.19836956521739	2	0.202061174653736
f__Bionectriaceae	position	3.88852657004831	2	0.143092602979494
f__Bionectriaceae	access	0.334782608695647	1	0.56285639352199
f__Bondarzewiaceae	size	3.00000000000001	2	0.223130160148429
f__Bondarzewiaceae	position	1.99999999999999	2	0.367879441171444
f__Bondarzewiaceae	access	0.714285714285727	1	0.398024719506934
f__Buckleyzymaceae	size	3.00000000000001	2	0.223130160148429
f__Buckleyzymaceae	position	1.39999999999998	2	0.496585303791414
f__Buckleyzymaceae	access	1.39999999999998	1	0.236723570637861
f__Bulleribasidiaceae	size	0.485943775100406	2	0.784293561875026
f__Bulleribasidiaceae	position	0.103815261044172	2	0.949416559904708
f__Bulleribasidiaceae	access	0.920137693631685	1	0.337438821013931
f__Cenangiaceae	size	3.00000000000001	2	0.223130160148429
f__Cenangiaceae	position	1.99999999999999	2	0.367879441171444
f__Cenangiaceae	access	1.39999999999998	1	0.236723570637861
f__Cladosporiaceae	size	1.45058479532164	2	0.484182974286306
f__Cladosporiaceae	position	1.06880116959064	2	0.58602045445832
f__Cladosporiaceae	access	0.0264661654135337	1	0.870767047933933
f__Clavariaceae	size	3.00000000000001	2	0.223130160148429
f__Clavariaceae	position	1.99999999999999	2	0.367879441171444
f__Clavariaceae	access	0.714285714285727	1	0.398024719506934
f__Coniochaetaceae	size	4.74736842105263	2	0.0931369572498762
f__Coniochaetaceae	position	0.555789473684216	2	0.757376541164927
f__Coniochaetaceae	access	4.13533834586466	1	0.0419966712516487
f__Coniothyriaceae	size	2.40965346534654	2	0.299743930843716
f__Coniothyriaceae	position	3.60631188118811	2	0.164778037070047
f__Coniothyriaceae	access	0.233380480905238	1	0.62902850316957
f__Cordycipitaceae	size	0.692307692307693	2	0.707403647404061
f__Cordycipitaceae	position	2.9076923076923	2	0.233669827443185
f__Cordycipitaceae	access	0.00659340659340302	1	0.935283063107062
f__Cucurbitariaceae	size	1.00000000000001	2	0.60653065971263
f__Cucurbitariaceae	position	1.39999999999998	2	0.496585303791414
f__Cucurbitariaceae	access	0.714285714285727	1	0.398024719506934
f__Cunninghamellaceae	size	3.00000000000001	2	0.223130160148429
f__Cunninghamellaceae	position	1.39999999999998	2	0.496585303791414
f__Cunninghamellaceae	access	1.39999999999998	1	0.236723570637861
f__Dermateaceae	size	1.41699867197875	2	0.492382544080664
f__Dermateaceae	position	1.98197211155378	2	0.371210476263067
f__Dermateaceae	access	1.08184405236198	1	0.2982853949154
f__Didymellaceae	size	4.38461538461539	2	0.111658776971518
f__Didymellaceae	position	3.0923076923077	2	0.213065884083683
f__Didymellaceae	access	0.164835164835168	1	0.684743356137385
f__Dipodascaceae	size	3.00000000000001	2	0.223130160148429
f__Dipodascaceae	position	1.39999999999998	2	0.496585303791414
f__Dipodascaceae	access	1.39999999999998	1	0.236723570637861
f__Dissoconiaceae	size	3.00000000000001	2	0.223130160148429
f__Dissoconiaceae	position	1.99999999999999	2	0.367879441171444
f__Dissoconiaceae	access	0.714285714285727	1	0.398024719506934
f__Dothideaceae	size	1.00000000000001	2	0.60653065971263
f__Dothideaceae	position	1.39999999999998	2	0.496585303791414
f__Dothideaceae	access	0.714285714285727	1	0.398024719506934
f__Erysiphaceae	size	1.00000000000001	2	0.60653065971263
f__Erysiphaceae	position	1.39999999999998	2	0.496585303791414
f__Erysiphaceae	access	0.714285714285727	1	0.398024719506934
f__Filobasidiaceae	size	1.00000000000001	2	0.60653065971263
f__Filobasidiaceae	position	1.39999999999998	2	0.496585303791414
f__Filobasidiaceae	access	1.39999999999998	1	0.236723570637861
f__Fomitopsidaceae	size	NA	2	NA
f__Fomitopsidaceae	position	NA	2	NA
f__Fomitopsidaceae	access	NA	1	NA
f__Gnomoniaceae	size	1.00000000000001	2	0.60653065971263
f__Gnomoniaceae	position	1.39999999999998	2	0.496585303791414
f__Gnomoniaceae	access	0.714285714285727	1	0.398024719506934
f__Helotiales_fam_Incertae_sedis	size	0.27101449275362	2	0.873272834841532
f__Helotiales_fam_Incertae_sedis	position	1.06492753623188	2	0.587156568516146
f__Helotiales_fam_Incertae_sedis	access	0.0737888198757717	1	0.785898089362499
f__Herpotrichiellaceae	size	1.46666666666667	2	0.480305301089799
f__Herpotrichiellaceae	position	0.523233333333336	2	0.769806059478239
f__Herpotrichiellaceae	access	0.120685714285714	1	0.728291963885061
f__Hyaloscyphaceae	size	2.18181818181817	2	0.335910981239164
f__Hyaloscyphaceae	position	3.05454545454544	2	0.217127025166486
f__Hyaloscyphaceae	access	1.55844155844157	1	0.211893552031276
f__Hydnaceae	size	NA	2	NA
f__Hydnaceae	position	NA	2	NA
f__Hydnaceae	access	NA	1	NA
f__Hydnodontaceae	size	3.00000000000001	2	0.223130160148429
f__Hydnodontaceae	position	1.99999999999999	2	0.367879441171444
f__Hydnodontaceae	access	0.714285714285727	1	0.398024719506934
f__Hypocreaceae	size	5.22772277227723	2	0.0732511460012844
f__Hypocreaceae	position	2.97689768976898	2	0.225722514759786
f__Hypocreaceae	access	0.756152758132969	1	0.384535195307812
f__Hypocreales_fam_Incertae_sedis	size	2.18181818181817	2	0.335910981239164
f__Hypocreales_fam_Incertae_sedis	position	1.18787878787878	2	0.552147866799985
f__Hypocreales_fam_Incertae_sedis	access	1.55844155844157	1	0.211893552031276
f__Hypoxylaceae	size	1.29545454545454	2	0.523233593716185
f__Hypoxylaceae	position	3.05454545454544	2	0.217127025166486
f__Hypoxylaceae	access	3.05454545454544	1	0.0805115199405031
f__Leptosphaeriaceae	size	1.11654135338346	2	0.572197723606618
f__Leptosphaeriaceae	position	1.27781954887218	2	0.527867605205028
f__Leptosphaeriaceae	access	0.857787325456499	1	0.354358634465222
f__Malasseziaceae	size	2.18181818181817	2	0.335910981239164
f__Malasseziaceae	position	1.47878787878789	2	0.477403163111764
f__Malasseziaceae	access	1.55844155844157	1	0.211893552031276
f__Melanommataceae	size	0.807309941520471	2	0.667874517757001
f__Melanommataceae	position	5.27581871345029	2	0.0715106165759432
f__Melanommataceae	access	0.952781954887222	1	0.329012184130521
f__Metschnikowiaceae	size	0.361553784860559	2	0.834621548310141
f__Metschnikowiaceae	position	1.98197211155378	2	0.371210476263067
f__Metschnikowiaceae	access	0.187820147979514	1	0.664737115800786
f__Microascaceae	size	NA	2	NA
f__Microascaceae	position	NA	2	NA
f__Microascaceae	access	NA	1	NA
f__Mollisiaceae	size	7.07142857142857	2	0.029137936742521
f__Mollisiaceae	position	1.02418546365915	2	0.599240216627325
f__Mollisiaceae	access	4.43071965628357	1	0.0352976220352783
f__Mortierellaceae	size	1.066401062417	2	0.586724132547902
f__Mortierellaceae	position	3.00747011952192	2	0.222298310137627
f__Mortierellaceae	access	1.08184405236198	1	0.2982853949154
f__Mrakiaceae	size	3.00000000000001	2	0.223130160148429
f__Mrakiaceae	position	1.99999999999999	2	0.367879441171444
f__Mrakiaceae	access	0.714285714285727	1	0.398024719506934
f__Mycenaceae	size	1.00000000000001	2	0.60653065971263
f__Mycenaceae	position	1.39999999999998	2	0.496585303791414
f__Mycenaceae	access	0.714285714285727	1	0.398024719506934
f__Mycosphaerellaceae	size	0.846153846153847	2	0.655028244385773
f__Mycosphaerellaceae	position	1.55769230769231	2	0.458935246587599
f__Mycosphaerellaceae	access	2.38021978021978	1	0.122880258088228
f__Nectriaceae	size	0.230769230769234	2	0.891023376695555
f__Nectriaceae	position	2.38846153846153	2	0.302936892958019
f__Nectriaceae	access	0.164835164835168	1	0.684743356137385
f__Orbiliaceae	size	3.00000000000001	2	0.223130160148429
f__Orbiliaceae	position	1.99999999999999	2	0.367879441171444
f__Orbiliaceae	access	1.39999999999998	1	0.236723570637861
f__Paradevriesiaceae	size	1.00000000000001	2	0.60653065971263
f__Paradevriesiaceae	position	3.00000000000001	2	0.223130160148429
f__Paradevriesiaceae	access	0.714285714285727	1	0.398024719506934
f__Phacidiaceae	size	2.30141843971631	2	0.316412283908574
f__Phacidiaceae	position	4.74196217494089	2	0.0933890584831941
f__Phacidiaceae	access	0.0601823708206649	1	0.806207927880892
f__Phaffomycetaceae	size	1.00000000000001	2	0.60653065971263
f__Phaffomycetaceae	position	1.39999999999998	2	0.496585303791414
f__Phaffomycetaceae	access	0.714285714285727	1	0.398024719506934
f__Phanerochaetaceae	size	0.931818181818175	2	0.627564332757158
f__Phanerochaetaceae	position	0.729545454545452	2	0.694354440774079
f__Phanerochaetaceae	access	1.55844155844157	1	0.211893552031276
f__Pleomassariaceae	size	1.00000000000001	2	0.60653065971263
f__Pleomassariaceae	position	3.00000000000001	2	0.223130160148429
f__Pleomassariaceae	access	0.714285714285727	1	0.398024719506934
f__Pleosporaceae	size	1.25641025641026	2	0.533548593411691
f__Pleosporaceae	position	1.34871794871795	2	0.509482907560526
f__Pleosporaceae	access	1.9054945054945	1	0.16746459631209
f__Pleosporales_fam_Incertae_sedis	size	1.00000000000001	2	0.60653065971263
f__Pleosporales_fam_Incertae_sedis	position	1.39999999999998	2	0.496585303791414
f__Pleosporales_fam_Incertae_sedis	access	0.714285714285727	1	0.398024719506934
f__Pleurotaceae	size	3.00000000000001	2	0.223130160148429
f__Pleurotaceae	position	1.99999999999999	2	0.367879441171444
f__Pleurotaceae	access	0.714285714285727	1	0.398024719506934
f__Podosporaceae	size	1.00000000000001	2	0.60653065971263
f__Podosporaceae	position	1.39999999999998	2	0.496585303791414
f__Podosporaceae	access	0.714285714285727	1	0.398024719506934
f__Polyporaceae	size	1.06836854460094	2	0.586147231716116
f__Polyporaceae	position	1.58383215962441	2	0.452976025014624
f__Polyporaceae	access	1.91891348088531	1	0.165976487030051
f__Pseudeurotiaceae	size	1.29545454545454	2	0.523233593716185
f__Pseudeurotiaceae	position	1.18787878787878	2	0.552147866799985
f__Pseudeurotiaceae	access	0.140259740259731	1	0.708022931777696
f__Rhynchogastremataceae	size	2.21212121212123	2	0.330859784194204
f__Rhynchogastremataceae	position	4.36363636363636	2	0.112836187317057
f__Rhynchogastremataceae	access	0.0155844155844071	1	0.900652153936711
f__Rhytismataceae	size	1.30769230769231	2	0.52004176472858
f__Rhytismataceae	position	4.32692307692308	2	0.114926608826604
f__Rhytismataceae	access	2.38021978021978	1	0.122880258088228
f__Saccharomycetales_fam_Incertae_sedis	size	1.29545454545454	2	0.523233593716185
f__Saccharomycetales_fam_Incertae_sedis	position	0.83863636363637	2	0.657494959040486
f__Saccharomycetales_fam_Incertae_sedis	access	1.55844155844157	1	0.211893552031276
f__Saccharomycodaceae	size	NA	2	NA
f__Saccharomycodaceae	position	NA	2	NA
f__Saccharomycodaceae	access	NA	1	NA
f__Saccotheciaceae	size	0.320512820512818	2	0.851925318569008
f__Saccotheciaceae	position	0.256410256410255	2	0.879672914909989
f__Saccotheciaceae	access	0.534065934065943	1	0.464902454547351
f__Sclerotiniaceae	size	5.65384615384615	2	0.0591947113182592
f__Sclerotiniaceae	position	4.31794871794872	2	0.115443463891755
f__Sclerotiniaceae	access	2.38021978021978	1	0.122880258088228
f__Sordariaceae	size	0.730769230769234	2	0.693929703505426
f__Sordariaceae	position	1.24102564102564	2	0.537668639375854
f__Sordariaceae	access	1.9054945054945	1	0.16746459631209
f__Sporidiobolaceae	size	1.00000000000001	2	0.60653065971263
f__Sporidiobolaceae	position	1.39999999999998	2	0.496585303791414
f__Sporidiobolaceae	access	0.714285714285727	1	0.398024719506934
f__Sporormiaceae	size	1.00000000000001	2	0.60653065971263
f__Sporormiaceae	position	3.00000000000001	2	0.223130160148429
f__Sporormiaceae	access	0.714285714285727	1	0.398024719506934
f__Strophariaceae	size	0.143478260869563	2	0.930773674666849
f__Strophariaceae	position	0.0749275362318805	2	0.963229316701516
f__Strophariaceae	access	0.664099378881999	1	0.415116427965304
f__Symmetrosporaceae	size	NA	2	NA
f__Symmetrosporaceae	position	NA	2	NA
f__Symmetrosporaceae	access	NA	1	NA
f__Sympoventuriaceae	size	1.00000000000001	2	0.60653065971263
f__Sympoventuriaceae	position	1.39999999999998	2	0.496585303791414
f__Sympoventuriaceae	access	0.714285714285727	1	0.398024719506934
f__Trichomeriaceae	size	3.00000000000001	2	0.223130160148429
f__Trichomeriaceae	position	1.99999999999999	2	0.367879441171444
f__Trichomeriaceae	access	1.39999999999998	1	0.236723570637861
f__Trichosporonaceae	size	1.00000000000001	2	0.60653065971263
f__Trichosporonaceae	position	1.39999999999998	2	0.496585303791414
f__Trichosporonaceae	access	0.714285714285727	1	0.398024719506934
f__Umbelopsidaceae	size	0.637681159420288	2	0.726991437254298
f__Umbelopsidaceae	position	1.38263888888888	2	0.500914703721625
f__Umbelopsidaceae	access	0.334782608695647	1	0.56285639352199

## Sheet: signif_fungal_families_vs_trait
Table 4B. Significant results of Kruskal–Wallis tests examining the relationship between the occurrence of nectar-inhabiting fungi and floral traits (size and pollinator access: open vs restricted) at the fungal family level. For each fungal family–trait combination, the table reports the Kruskal–Wallis test statistic (H, χ² approximation), degrees of freedom (df) and the associated P-value.
family	trait	chi_squared	df	p_value
f__Coniochaetaceae	access	4.13533834586466	1	0.0419966712516487
f__Mollisiaceae	size	7.07142857142857	2	0.029137936742521
f__Mollisiaceae	access	4.43071965628357	1	0.0352976220352783

## Sheet: fungal_family_vs_nectarspearman
Table 4C. Results of Spearman rank correlation analyses between the occurrence of nectar-inhabiting fungal families and nectar chemistry. For each fungal family and nectar trait, the table reports Spearman’s correlation coefficient (ρ) and the associated P-value. Nectar traits comprise grouped amino-acid classes (alkaloid_AA, acidic_AA, neutral_AA, aromatic_AA, alifatic_AA, protein_AA, nonprotein…
family	trait	rho	p.value
f__Agaricales_fam_Incertae_sedis	alkaloid_AA	0.393041832067032	0.206255756619983
f__Aspergillaceae	alkaloid_AA	-0.391608391608392	0.209564351836237
f__Bartaliniaceae	alkaloid_AA	0.150613190692744	0.640334525075013
f__Bionectriaceae	alkaloid_AA	-0.131693447377971	0.683288954948474
f__Bondarzewiaceae	alkaloid_AA	-0.131013944022344	0.684848714427375
f__Buckleyzymaceae	alkaloid_AA	0.305699202718803	0.33389313645066
f__Bulleribasidiaceae	alkaloid_AA	0.284547404742231	0.370043662697328
f__Cenangiaceae	alkaloid_AA	0.131013944022344	0.684848714427376
f__Cladosporiaceae	alkaloid_AA	0.122592131959211	0.704272667435206
f__Clavariaceae	alkaloid_AA	0.393041832067032	0.206255756619983
f__Coniochaetaceae	alkaloid_AA	0.500876424861918	0.0971737747799287
f__Coniothyriaceae	alkaloid_AA	0.104011487496626	0.747690648875545
f__Cordycipitaceae	alkaloid_AA	-0.027972027972028	0.9386633634935
f__Cucurbitariaceae	alkaloid_AA	-0.393041832067032	0.206255756619983
f__Cunninghamellaceae	alkaloid_AA	0.305699202718803	0.33389313645066
f__Dermateaceae	alkaloid_AA	-0.537455627756152	0.0715255110239223
f__Didymellaceae	alkaloid_AA	0.0769230769230769	0.817283290706317
f__Dipodascaceae	alkaloid_AA	0.305699202718803	0.33389313645066
f__Dissoconiaceae	alkaloid_AA	0.393041832067032	0.206255756619983
f__Dothideaceae	alkaloid_AA	-0.393041832067032	0.206255756619983
f__Erysiphaceae	alkaloid_AA	-0.393041832067032	0.206255756619983
f__Filobasidiaceae	alkaloid_AA	-0.480384461415261	0.11393741215192
f__Fomitopsidaceae	alkaloid_AA	NA	NA
f__Gnomoniaceae	alkaloid_AA	-0.393041832067032	0.206255756619983
f__Helotiales_fam_Incertae_sedis	alkaloid_AA	-0.29632388416998	0.34967235908779
f__Herpotrichiellaceae	alkaloid_AA	0.0822753351207442	0.799341906628199
f__Hyaloscyphaceae	alkaloid_AA	-0.231149391159369	0.469780650212141
f__Hydnaceae	alkaloid_AA	NA	NA
f__Hydnodontaceae	alkaloid_AA	-0.131013944022344	0.684848714427375
f__Hypocreaceae	alkaloid_AA	-0.515896977983266	0.0859953699064091
f__Hypocreales_fam_Incertae_sedis	alkaloid_AA	-0.17201815156046	0.59293727986773
f__Hypoxylaceae	alkaloid_AA	-0.0806335085439658	0.803276168053444
f__Leptosphaeriaceae	alkaloid_AA	-0.536584200020908	0.0720754308866103
f__Malasseziaceae	alkaloid_AA	-0.215022689450575	0.502135449115627
f__Melanommataceae	alkaloid_AA	0.20315267581812	0.526563052910977
f__Metschnikowiaceae	alkaloid_AA	0	1
f__Microascaceae	alkaloid_AA	NA	NA
f__Mollisiaceae	alkaloid_AA	0.565588751373389	0.0552856836520332
f__Mortierellaceae	alkaloid_AA	-0.156757891428878	0.626591783605056
f__Mrakiaceae	alkaloid_AA	-0.131013944022344	0.684848714427375
f__Mycenaceae	alkaloid_AA	-0.393041832067032	0.206255756619983
f__Mycosphaerellaceae	alkaloid_AA	0.0839160839160839	0.800197517952335
f__Nectriaceae	alkaloid_AA	-0.013986013986014	0.973693903956088
f__Orbiliaceae	alkaloid_AA	0.218356573370573	0.495366759516297
f__Paradevriesiaceae	alkaloid_AA	-0.305699202718803	0.33389313645066
f__Phacidiaceae	alkaloid_AA	-0.16901827564896	0.599497869823576
f__Phaffomycetaceae	alkaloid_AA	0.480384461415261	0.11393741215192
f__Phanerochaetaceae	alkaloid_AA	0.650443635587991	0.0220085569582111
f__Pleomassariaceae	alkaloid_AA	-0.305699202718803	0.33389313645066
f__Pleosporaceae	alkaloid_AA	-0.181818181818182	0.572958221209956
f__Pleosporales_fam_Incertae_sedis	alkaloid_AA	0.480384461415261	0.11393741215192
f__Pleurotaceae	alkaloid_AA	-0.131013944022344	0.684848714427375
f__Podosporaceae	alkaloid_AA	0.0436713146741147	0.892800448127627
f__Polyporaceae	alkaloid_AA	0.133334154106276	0.679527503169664
f__Pseudeurotiaceae	alkaloid_AA	0.0376289706538507	0.907572058519453
f__Rhynchogastremataceae	alkaloid_AA	-0.0161267017087932	0.960326953616154
f__Rhytismataceae	alkaloid_AA	0.0699300699300699	0.834447145237479
f__Saccharomycetales_fam_Incertae_sedis	alkaloid_AA	0.22039825668684	0.491241934225648
f__Saccharomycodaceae	alkaloid_AA	NA	NA
f__Saccotheciaceae	alkaloid_AA	0.202797202797203	0.528100236783455
f__Sclerotiniaceae	alkaloid_AA	0.048951048951049	0.88633510886492
f__Sordariaceae	alkaloid_AA	0	1
f__Sporidiobolaceae	alkaloid_AA	0.480384461415261	0.11393741215192
f__Sporormiaceae	alkaloid_AA	-0.305699202718803	0.33389313645066
f__Strophariaceae	alkaloid_AA	0.366505856736554	0.241280011814372
f__Symmetrosporaceae	alkaloid_AA	NA	NA
f__Sympoventuriaceae	alkaloid_AA	0.0436713146741147	0.892800448127627
f__Trichomeriaceae	alkaloid_AA	0.131013944022344	0.684848714427376
f__Trichosporonaceae	alkaloid_AA	-0.393041832067032	0.206255756619983
f__Umbelopsidaceae	alkaloid_AA	-0.0533892354235019	0.869110493861729
f__Agaricales_fam_Incertae_sedis	acidic_AA	0.305699202718803	0.33389313645066
f__Aspergillaceae	acidic_AA	-0.433566433566434	0.161446426349823
f__Bartaliniaceae	acidic_AA	0.210157940501504	0.512085328993753
f__Bionectriaceae	acidic_AA	-0.0640670825082023	0.843194600421249
f__Bondarzewiaceae	acidic_AA	-0.393041832067032	0.206255756619983
f__Buckleyzymaceae	acidic_AA	0.218356573370573	0.495366759516297
f__Bulleribasidiaceae	acidic_AA	0.146863176641151	0.648773088558712
f__Cenangiaceae	acidic_AA	-0.0436713146741147	0.892800448127626
f__Cladosporiaceae	acidic_AA	0.171628984742895	0.59378680601684
f__Clavariaceae	acidic_AA	0.305699202718803	0.33389313645066
f__Coniochaetaceae	acidic_AA	0.465850101445	0.126919076734107
f__Coniothyriaceae	acidic_AA	0.291232164990553	0.358405435049685
f__Cordycipitaceae	acidic_AA	0.230769230769231	0.470905693526396
f__Cucurbitariaceae	acidic_AA	-0.305699202718803	0.33389313645066
f__Cunninghamellaceae	acidic_AA	0.218356573370573	0.495366759516297
f__Dermateaceae	acidic_AA	-0.391894728572194	0.207701596776242
f__Didymellaceae	acidic_AA	-0.188811188811189	0.557827775088338
f__Dipodascaceae	acidic_AA	0.218356573370573	0.495366759516297
f__Dissoconiaceae	acidic_AA	0.305699202718803	0.33389313645066
f__Dothideaceae	acidic_AA	-0.305699202718803	0.33389313645066
f__Erysiphaceae	acidic_AA	-0.305699202718803	0.33389313645066
f__Filobasidiaceae	acidic_AA	-0.480384461415261	0.11393741215192
f__Fomitopsidaceae	acidic_AA	NA	NA
f__Gnomoniaceae	acidic_AA	-0.305699202718803	0.33389313645066
f__Helotiales_fam_Incertae_sedis	acidic_AA	-0.218343914651564	0.495392382384869
f__Herpotrichiellaceae	acidic_AA	0.0112193638801015	0.972394480048271
f__Hyaloscyphaceae	acidic_AA	0.177393718796725	0.581251090431057
f__Hydnaceae	acidic_AA	NA	NA
f__Hydnodontaceae	acidic_AA	-0.393041832067032	0.206255756619983
f__Hypocreaceae	acidic_AA	-0.43684824748583	0.155618945045251
f__Hypocreales_fam_Incertae_sedis	acidic_AA	0.236524958395633	0.459216423784174
f__Hypoxylaceae	acidic_AA	-0.150515882615403	0.640553006723513
f__Leptosphaeriaceae	acidic_AA	-0.362556891906019	0.246774081925335
f__Malasseziaceae	acidic_AA	0.150515882615403	0.640553006723514
f__Melanommataceae	acidic_AA	0.220665837526579	0.490702491434044
f__Metschnikowiaceae	acidic_AA	-0.335909767347595	0.285748611836296
f__Microascaceae	acidic_AA	NA	NA
f__Mollisiaceae	acidic_AA	0.362556891906019	0.246774081925335
f__Mortierellaceae	acidic_AA	0.130631576190731	0.685726914479804
f__Mrakiaceae	acidic_AA	-0.393041832067032	0.206255756619983
f__Mycenaceae	acidic_AA	-0.305699202718803	0.33389313645066
f__Mycosphaerellaceae	acidic_AA	0.0629370629370629	0.851681911253292
f__Nectriaceae	acidic_AA	-0.048951048951049	0.88633510886492
f__Orbiliaceae	acidic_AA	0.131013944022344	0.684848714427376
f__Paradevriesiaceae	acidic_AA	-0.218356573370573	0.495366759516297
f__Phacidiaceae	acidic_AA	-0.0915515659765198	0.777196289457806
f__Phaffomycetaceae	acidic_AA	0.393041832067032	0.206255756619983
f__Phanerochaetaceae	acidic_AA	0.521430021917646	0.0821074847269802
f__Pleomassariaceae	acidic_AA	-0.218356573370573	0.495366759516297
f__Pleosporaceae	acidic_AA	-0.104895104895105	0.749479042672183
f__Pleosporales_fam_Incertae_sedis	acidic_AA	0.393041832067032	0.206255756619983
f__Pleurotaceae	acidic_AA	-0.393041832067032	0.206255756619983
f__Podosporaceae	acidic_AA	0.480384461415261	0.11393741215192
f__Polyporaceae	acidic_AA	0.0421055223493502	0.896625488790023
f__Pseudeurotiaceae	acidic_AA	0.0268778361813219	0.933918995757922
f__Rhynchogastremataceae	acidic_AA	-0.344036303120921	0.273512747524092
f__Rhytismataceae	acidic_AA	-0.00699300699300699	0.991230036057101
f__Saccharomycetales_fam_Incertae_sedis	acidic_AA	-0.0483801051263795	0.881310372406794
f__Saccharomycodaceae	acidic_AA	NA	NA
f__Saccotheciaceae	acidic_AA	0.13986013986014	0.667150535987429
f__Sclerotiniaceae	acidic_AA	-0.328671328671329	0.297385077720106
f__Sordariaceae	acidic_AA	-0.0699300699300699	0.834447145237479
f__Sporidiobolaceae	acidic_AA	0.393041832067032	0.206255756619983
f__Sporormiaceae	acidic_AA	-0.218356573370573	0.495366759516297
f__Strophariaceae	acidic_AA	0.163757935988673	0.611068017317104
f__Symmetrosporaceae	acidic_AA	NA	NA
f__Sympoventuriaceae	acidic_AA	0.480384461415261	0.11393741215192
f__Trichomeriaceae	acidic_AA	-0.0436713146741147	0.892800448127626
f__Trichosporonaceae	acidic_AA	-0.305699202718803	0.33389313645066
f__Umbelopsidaceae	acidic_AA	-0.167286270993639	0.603298209716268
f__Agaricales_fam_Incertae_sedis	neutral_AA	0.305699202718803	0.33389313645066
f__Aspergillaceae	neutral_AA	-0.482517482517483	0.115373605094864
f__Bartaliniaceae	neutral_AA	0.0805605438589098	0.80345110920634
f__Bionectriaceae	neutral_AA	0.0355928236156679	0.912556071021756
f__Bondarzewiaceae	neutral_AA	-0.305699202718803	0.33389313645066
f__Buckleyzymaceae	neutral_AA	0.393041832067032	0.206255756619983
f__Bulleribasidiaceae	neutral_AA	0.348800044522734	0.266482545365154
f__Cenangiaceae	neutral_AA	0.218356573370573	0.495366759516297
f__Cladosporiaceae	neutral_AA	0.147110558351053	0.64821522908268
f__Clavariaceae	neutral_AA	0.305699202718803	0.33389313645066
f__Coniochaetaceae	neutral_AA	0.581436968720827	0.0473735961718799
f__Coniothyriaceae	neutral_AA	0.0665673519978407	0.837145938997622
f__Cordycipitaceae	neutral_AA	-0.041958041958042	0.903738836202369
f__Cucurbitariaceae	neutral_AA	-0.393041832067032	0.206255756619983
f__Cunninghamellaceae	neutral_AA	0.393041832067032	0.206255756619983
f__Dermateaceae	neutral_AA	-0.537455627756152	0.0715255110239223
f__Didymellaceae	neutral_AA	0.0769230769230769	0.817283290706317
f__Dipodascaceae	neutral_AA	0.393041832067032	0.206255756619983
f__Dissoconiaceae	neutral_AA	0.305699202718803	0.33389313645066
f__Dothideaceae	neutral_AA	-0.393041832067032	0.206255756619983
f__Erysiphaceae	neutral_AA	-0.393041832067032	0.206255756619983
f__Filobasidiaceae	neutral_AA	-0.480384461415261	0.11393741215192
f__Fomitopsidaceae	neutral_AA	NA	NA
f__Gnomoniaceae	neutral_AA	-0.393041832067032	0.206255756619983
f__Helotiales_fam_Incertae_sedis	neutral_AA	-0.288525887218138	0.363093544242585
f__Herpotrichiellaceae	neutral_AA	-0.0112193638801015	0.97239448004827
f__Hyaloscyphaceae	neutral_AA	-0.231149391159369	0.469780650212141
f__Hydnaceae	neutral_AA	NA	NA
f__Hydnodontaceae	neutral_AA	-0.305699202718803	0.33389313645066
f__Hypocreaceae	neutral_AA	-0.353639057488529	0.259449369689513
f__Hypocreales_fam_Incertae_sedis	neutral_AA	0.00537556723626439	0.986771574688412
f__Hypoxylaceae	neutral_AA	-0.0107511344725288	0.973546207162149
f__Leptosphaeriaceae	neutral_AA	-0.500328510830306	0.0975990413632009
f__Malasseziaceae	neutral_AA	-0.00537556723626439	0.986771574688412
f__Melanommataceae	neutral_AA	0.168126352401203	0.601453777132892
f__Metschnikowiaceae	neutral_AA	0.0261263152381463	0.935763251046677
f__Microascaceae	neutral_AA	NA	NA
f__Mollisiaceae	neutral_AA	0.58009102704963	0.0480124920180501
f__Mortierellaceae	neutral_AA	-0.0634496227212123	0.844689572103557
f__Mrakiaceae	neutral_AA	-0.305699202718803	0.33389313645066
f__Mycenaceae	neutral_AA	-0.393041832067032	0.206255756619983
f__Mycosphaerellaceae	neutral_AA	0.0769230769230769	0.817283290706317
f__Nectriaceae	neutral_AA	0.0979020979020979	0.766288456385056
f__Orbiliaceae	neutral_AA	0.131013944022344	0.684848714427376
f__Paradevriesiaceae	neutral_AA	-0.0436713146741147	0.892800448127626
f__Phacidiaceae	neutral_AA	-0.0985939941285598	0.760483740071229
f__Phaffomycetaceae	neutral_AA	0.480384461415261	0.11393741215192
f__Phanerochaetaceae	neutral_AA	0.591312395989083	0.0428679805239881
f__Pleomassariaceae	neutral_AA	-0.0436713146741147	0.892800448127626
f__Pleosporaceae	neutral_AA	-0.027972027972028	0.9386633634935
f__Pleosporales_fam_Incertae_sedis	neutral_AA	0.480384461415261	0.11393741215192
f__Pleurotaceae	neutral_AA	-0.305699202718803	0.33389313645066
f__Podosporaceae	neutral_AA	0.0436713146741147	0.892800448127627
f__Polyporaceae	neutral_AA	0.182457263513851	0.570327038576317
f__Pseudeurotiaceae	neutral_AA	0.284905063522013	0.369416036559044
f__Rhynchogastremataceae	neutral_AA	-0.096760210252759	0.764826787814198
f__Rhytismataceae	neutral_AA	0.111888111888112	0.732775446034506
f__Saccharomycetales_fam_Incertae_sedis	neutral_AA	0.0806335085439658	0.803276168053444
f__Saccharomycodaceae	neutral_AA	NA	NA
f__Saccotheciaceae	neutral_AA	0.230769230769231	0.470905693526396
f__Sclerotiniaceae	neutral_AA	-0.048951048951049	0.88633510886492
f__Sordariaceae	neutral_AA	0.118881118881119	0.716184326595525
f__Sporidiobolaceae	neutral_AA	0.480384461415261	0.11393741215192
f__Sporormiaceae	neutral_AA	-0.0436713146741147	0.892800448127626
f__Strophariaceae	neutral_AA	0.483475811014177	0.111294307163287
f__Symmetrosporaceae	neutral_AA	NA	NA
f__Sympoventuriaceae	neutral_AA	0.0436713146741147	0.892800448127627
f__Trichomeriaceae	neutral_AA	0.218356573370573	0.495366759516297
f__Trichosporonaceae	neutral_AA	-0.393041832067032	0.206255756619983
f__Umbelopsidaceae	neutral_AA	-0.0106778470847004	0.973726480037516
f__Agaricales_fam_Incertae_sedis	aromatic_AA	0.131013944022344	0.684848714427376
f__Aspergillaceae	aromatic_AA	-0.391608391608392	0.209564351836237
f__Bartaliniaceae	aromatic_AA	0.290718484360414	0.359292817671478
f__Bionectriaceae	aromatic_AA	0.142371294462672	0.658931117478826
f__Bondarzewiaceae	aromatic_AA	-0.305699202718803	0.33389313645066
f__Buckleyzymaceae	aromatic_AA	0.305699202718803	0.33389313645066
f__Bulleribasidiaceae	aromatic_AA	0.486484272623814	0.10876136536814
f__Cenangiaceae	aromatic_AA	0.218356573370573	0.495366759516297
f__Cladosporiaceae	aromatic_AA	0.44483430739485	0.147338698712389
f__Clavariaceae	aromatic_AA	0.131013944022344	0.684848714427376
f__Coniochaetaceae	aromatic_AA	0.52539485125376	0.0793962329371461
f__Coniothyriaceae	aromatic_AA	0.208022974993252	0.516479059165466
f__Cordycipitaceae	aromatic_AA	0.244755244755245	0.443504275627885
f__Cucurbitariaceae	aromatic_AA	-0.218356573370573	0.495366759516297
f__Cunninghamellaceae	aromatic_AA	0.305699202718803	0.33389313645066
f__Dermateaceae	aromatic_AA	-0.24260149863993	0.447411028353368
f__Didymellaceae	aromatic_AA	-0.146853146853147	0.651073351116621
f__Dipodascaceae	aromatic_AA	0.305699202718803	0.33389313645066
f__Dissoconiaceae	aromatic_AA	0.131013944022344	0.684848714427376
f__Dothideaceae	aromatic_AA	-0.218356573370573	0.495366759516297
f__Erysiphaceae	aromatic_AA	-0.218356573370573	0.495366759516297
f__Filobasidiaceae	aromatic_AA	-0.480384461415261	0.11393741215192
f__Fomitopsidaceae	aromatic_AA	NA	NA
f__Gnomoniaceae	aromatic_AA	-0.218356573370573	0.495366759516297
f__Helotiales_fam_Incertae_sedis	aromatic_AA	-0.109171957325782	0.735558555233674
f__Herpotrichiellaceae	aromatic_AA	-0.0448774555204059	0.889855417565991
f__Hyaloscyphaceae	aromatic_AA	0.166642584324196	0.604712894581786
f__Hydnaceae	aromatic_AA	NA	NA
f__Hydnodontaceae	aromatic_AA	-0.305699202718803	0.33389313645066
f__Hypocreaceae	aromatic_AA	-0.228825272492578	0.474382711189099
f__Hypocreales_fam_Incertae_sedis	aromatic_AA	0.284905063522013	0.369416036559044
f__Hypoxylaceae	aromatic_AA	-0.0806335085439658	0.803276168053444
f__Leptosphaeriaceae	aromatic_AA	-0.137771618924287	0.669388013306808
f__Malasseziaceae	aromatic_AA	0.231149391159369	0.46978065021214
f__Melanommataceae	aromatic_AA	0.350263234169173	0.264344395526308
f__Metschnikowiaceae	aromatic_AA	-0.0522526304762925	0.871876520465178
f__Microascaceae	aromatic_AA	NA	NA
f__Mollisiaceae	aromatic_AA	0.377059167582259	0.226955832616969
f__Mortierellaceae	aromatic_AA	0.149293229932264	0.643300403799169
f__Mrakiaceae	aromatic_AA	-0.305699202718803	0.33389313645066
f__Mycenaceae	aromatic_AA	-0.218356573370573	0.495366759516297
f__Mycosphaerellaceae	aromatic_AA	-0.020979020979021	0.956169154937949
f__Nectriaceae	aromatic_AA	-0.00699300699300699	0.991230036057101
f__Orbiliaceae	aromatic_AA	-0.131013944022344	0.684848714427375
f__Paradevriesiaceae	aromatic_AA	-0.0436713146741147	0.892800448127626
f__Phacidiaceae	aromatic_AA	-0.20423041640916	0.524324327435999
f__Phaffomycetaceae	aromatic_AA	0.480384461415261	0.11393741215192
f__Phanerochaetaceae	aromatic_AA	0.473049916791266	0.120373421126733
f__Pleomassariaceae	aromatic_AA	-0.0436713146741147	0.892800448127626
f__Pleosporaceae	aromatic_AA	0.216783216783217	0.499114747625363
f__Pleosporales_fam_Incertae_sedis	aromatic_AA	0.480384461415261	0.11393741215192
f__Pleurotaceae	aromatic_AA	-0.305699202718803	0.33389313645066
f__Podosporaceae	aromatic_AA	0.393041832067032	0.206255756619983
f__Polyporaceae	aromatic_AA	-0.136842947635388	0.67150587842799
f__Pseudeurotiaceae	aromatic_AA	0.215022689450575	0.502135449115627
f__Rhynchogastremataceae	aromatic_AA	-0.096760210252759	0.764826787814198
f__Rhytismataceae	aromatic_AA	-0.048951048951049	0.88633510886492
f__Saccharomycetales_fam_Incertae_sedis	aromatic_AA	0.0806335085439658	0.803276168053444
f__Saccharomycodaceae	aromatic_AA	NA	NA
f__Saccotheciaceae	aromatic_AA	0.195804195804196	0.54287352062982
f__Sclerotiniaceae	aromatic_AA	-0.356643356643357	0.256012537309024
f__Sordariaceae	aromatic_AA	0.0699300699300699	0.834447145237479
f__Sporidiobolaceae	aromatic_AA	0.480384461415261	0.11393741215192
f__Sporormiaceae	aromatic_AA	-0.0436713146741147	0.892800448127626
f__Strophariaceae	aromatic_AA	0.358707859784712	0.252199305399661
f__Symmetrosporaceae	aromatic_AA	NA	NA
f__Sympoventuriaceae	aromatic_AA	0.393041832067032	0.206255756619983
f__Trichomeriaceae	aromatic_AA	0.218356573370573	0.495366759516297
f__Trichosporonaceae	aromatic_AA	-0.218356573370573	0.495366759516297
f__Umbelopsidaceae	aromatic_AA	0.0783042119544695	0.808864973954292
f__Agaricales_fam_Incertae_sedis	alifatic_AA	0.393041832067032	0.206255756619983
f__Aspergillaceae	alifatic_AA	-0.461538461538462	0.133836315738433
f__Bartaliniaceae	alifatic_AA	0.10157633790906	0.753434083780813
f__Bionectriaceae	alifatic_AA	-0.0142371294462672	0.964972781580715
f__Bondarzewiaceae	alifatic_AA	-0.393041832067032	0.206255756619983
f__Buckleyzymaceae	alifatic_AA	0.218356573370573	0.495366759516297
f__Bulleribasidiaceae	alifatic_AA	0.156042125181223	0.628187112922567
f__Cenangiaceae	alifatic_AA	-0.0436713146741147	0.892800448127626
f__Cladosporiaceae	alifatic_AA	0.0700526468338346	0.828727854101125
f__Clavariaceae	alifatic_AA	0.393041832067032	0.206255756619983
f__Coniochaetaceae	alifatic_AA	0.44483430739485	0.147338698712389
f__Coniothyriaceae	alifatic_AA	0.266269407991363	0.402851143589595
f__Cordycipitaceae	alifatic_AA	0.160839160839161	0.619356169033867
f__Cucurbitariaceae	alifatic_AA	-0.305699202718803	0.33389313645066
f__Cunninghamellaceae	alifatic_AA	0.218356573370573	0.495366759516297
f__Dermateaceae	alifatic_AA	-0.470273674286633	0.122870539546234
f__Didymellaceae	alifatic_AA	-0.167832167832168	0.603727651288199
f__Dipodascaceae	alifatic_AA	0.218356573370573	0.495366759516297
f__Dissoconiaceae	alifatic_AA	0.393041832067032	0.206255756619983
f__Dothideaceae	alifatic_AA	-0.305699202718803	0.33389313645066
f__Erysiphaceae	alifatic_AA	-0.305699202718803	0.33389313645066
f__Filobasidiaceae	alifatic_AA	-0.480384461415261	0.11393741215192
f__Fomitopsidaceae	alifatic_AA	NA	NA
f__Gnomoniaceae	alifatic_AA	-0.305699202718803	0.33389313645066
f__Helotiales_fam_Incertae_sedis	alifatic_AA	-0.29632388416998	0.34967235908779
f__Herpotrichiellaceae	alifatic_AA	0.0822753351207442	0.799341906628199
f__Hyaloscyphaceae	alifatic_AA	0.0376289706538507	0.907572058519453
f__Hydnaceae	alifatic_AA	NA	NA
f__Hydnodontaceae	alifatic_AA	-0.393041832067032	0.206255756619983
f__Hypocreaceae	alifatic_AA	-0.345318138488799	0.271610679555476
f__Hypocreales_fam_Incertae_sedis	alifatic_AA	0.155891449851667	0.628523130736639
f__Hypoxylaceae	alifatic_AA	-0.150515882615403	0.640553006723513
f__Leptosphaeriaceae	alifatic_AA	-0.456821683801584	0.135449958267465
f__Malasseziaceae	alifatic_AA	0.102135777489023	0.752113588160319
f__Melanommataceae	alifatic_AA	0.199650043476429	0.533867048433135
f__Metschnikowiaceae	alifatic_AA	-0.253798490884849	0.426044387895524
f__Microascaceae	alifatic_AA	NA	NA
f__Mollisiaceae	alifatic_AA	0.369808029744139	0.236741840942694
f__Mortierellaceae	alifatic_AA	0.100772930204278	0.755331499803905
f__Mrakiaceae	alifatic_AA	-0.393041832067032	0.206255756619983
f__Mycenaceae	alifatic_AA	-0.305699202718803	0.33389313645066
f__Mycosphaerellaceae	alifatic_AA	0.0769230769230769	0.817283290706317
f__Nectriaceae	alifatic_AA	0.041958041958042	0.90373883620237
f__Orbiliaceae	alifatic_AA	0.131013944022344	0.684848714427376
f__Paradevriesiaceae	alifatic_AA	-0.131013944022344	0.684848714427375
f__Phacidiaceae	alifatic_AA	-0.0563394252163199	0.8619373037131
f__Phaffomycetaceae	alifatic_AA	0.480384461415261	0.11393741215192
f__Phanerochaetaceae	alifatic_AA	0.650443635587991	0.0220085569582111
f__Pleomassariaceae	alifatic_AA	-0.131013944022344	0.684848714427375
f__Pleosporaceae	alifatic_AA	-0.111888111888112	0.732775446034506
f__Pleosporales_fam_Incertae_sedis	alifatic_AA	0.480384461415261	0.11393741215192
f__Pleurotaceae	alifatic_AA	-0.393041832067032	0.206255756619983
f__Podosporaceae	alifatic_AA	0.305699202718803	0.33389313645066
f__Polyporaceae	alifatic_AA	0.108772599402488	0.736495492453546
f__Pseudeurotiaceae	alifatic_AA	0.0860090757802302	0.790410908911563
f__Rhynchogastremataceae	alifatic_AA	-0.344036303120921	0.273512747524092
f__Rhytismataceae	alifatic_AA	0.027972027972028	0.9386633634935
f__Saccharomycetales_fam_Incertae_sedis	alifatic_AA	0.0107511344725288	0.973546207162149
f__Saccharomycodaceae	alifatic_AA	NA	NA
f__Saccotheciaceae	alifatic_AA	0.216783216783217	0.499114747625363
f__Sclerotiniaceae	alifatic_AA	-0.314685314685315	0.319471912561452
f__Sordariaceae	alifatic_AA	0.00699300699300699	0.991230036057101
f__Sporidiobolaceae	alifatic_AA	0.480384461415261	0.11393741215192
f__Sporormiaceae	alifatic_AA	-0.131013944022344	0.684848714427375
f__Strophariaceae	alifatic_AA	0.29632388416998	0.34967235908779
f__Symmetrosporaceae	alifatic_AA	NA	NA
f__Sympoventuriaceae	alifatic_AA	0.305699202718803	0.33389313645066
f__Trichomeriaceae	alifatic_AA	-0.0436713146741147	0.892800448127626
f__Trichosporonaceae	alifatic_AA	-0.305699202718803	0.33389313645066
f__Umbelopsidaceae	alifatic_AA	-0.128134165016405	0.691471562534136
f__Agaricales_fam_Incertae_sedis	protein_AA	0.218356573370573	0.495366759516297
f__Aspergillaceae	protein_AA	-0.531468531468532	0.0793029394097802
f__Bartaliniaceae	protein_AA	0.171628984742895	0.59378680601684
f__Bionectriaceae	protein_AA	0.0533892354235019	0.869110493861729
f__Bondarzewiaceae	protein_AA	-0.393041832067032	0.206255756619983
f__Buckleyzymaceae	protein_AA	0.305699202718803	0.33389313645066
f__Bulleribasidiaceae	protein_AA	0.284547404742231	0.370043662697328
f__Cenangiaceae	protein_AA	0.131013944022344	0.684848714427376
f__Cladosporiaceae	protein_AA	0.220665837526579	0.490702491434044
f__Clavariaceae	protein_AA	0.218356573370573	0.495366759516297
f__Coniochaetaceae	protein_AA	0.486865895495151	0.108442821951915
f__Coniothyriaceae	protein_AA	0.245467110492038	0.441894638593307
f__Cordycipitaceae	protein_AA	0.146853146853147	0.651073351116621
f__Cucurbitariaceae	protein_AA	-0.305699202718803	0.33389313645066
f__Cunninghamellaceae	protein_AA	0.305699202718803	0.33389313645066
f__Dermateaceae	protein_AA	-0.388162397823887	0.212448537206148
f__Didymellaceae	protein_AA	-0.104895104895105	0.749479042672183
f__Dipodascaceae	protein_AA	0.305699202718803	0.33389313645066
f__Dissoconiaceae	protein_AA	0.218356573370573	0.495366759516297
f__Dothideaceae	protein_AA	-0.305699202718803	0.33389313645066
f__Erysiphaceae	protein_AA	-0.305699202718803	0.33389313645066
f__Filobasidiaceae	protein_AA	-0.480384461415261	0.11393741215192
f__Fomitopsidaceae	protein_AA	NA	NA
f__Gnomoniaceae	protein_AA	-0.305699202718803	0.33389313645066
f__Helotiales_fam_Incertae_sedis	protein_AA	-0.202747920747881	0.527404884492863
f__Herpotrichiellaceae	protein_AA	-0.0747957592006766	0.817298415812203
f__Hyaloscyphaceae	protein_AA	0.107511344725288	0.739456692034936
f__Hydnaceae	protein_AA	NA	NA
f__Hydnodontaceae	protein_AA	-0.393041832067032	0.206255756619983
f__Hypocreaceae	protein_AA	-0.345318138488799	0.271610679555476
f__Hypocreales_fam_Incertae_sedis	protein_AA	0.225773823923104	0.480456401499137
f__Hypoxylaceae	protein_AA	-0.0806335085439658	0.803276168053444
f__Leptosphaeriaceae	protein_AA	-0.362556891906019	0.246774081925335
f__Malasseziaceae	protein_AA	0.161267017087932	0.61657562850463
f__Melanommataceae	protein_AA	0.304729013727181	0.335507821676454
f__Metschnikowiaceae	protein_AA	-0.153025560680571	0.63492655014906
f__Microascaceae	protein_AA	NA	NA
f__Mollisiaceae	protein_AA	0.406063718934741	0.190273611424011
f__Mortierellaceae	protein_AA	0.100772930204278	0.755331499803905
f__Mrakiaceae	protein_AA	-0.393041832067032	0.206255756619983
f__Mycenaceae	protein_AA	-0.305699202718803	0.33389313645066
f__Mycosphaerellaceae	protein_AA	-0.00699300699300699	0.991230036057101
f__Nectriaceae	protein_AA	-0.034965034965035	0.921184082791962
f__Orbiliaceae	protein_AA	0.0436713146741147	0.892800448127627
f__Paradevriesiaceae	protein_AA	-0.131013944022344	0.684848714427375
f__Phacidiaceae	protein_AA	-0.18310313195304	0.568939591891554
f__Phaffomycetaceae	protein_AA	0.480384461415261	0.11393741215192
f__Phanerochaetaceae	protein_AA	0.532181156390174	0.0748984273101326
f__Pleomassariaceae	protein_AA	-0.131013944022344	0.684848714427375
f__Pleosporaceae	protein_AA	0.041958041958042	0.90373883620237
f__Pleosporales_fam_Incertae_sedis	protein_AA	0.480384461415261	0.11393741215192
f__Pleurotaceae	protein_AA	-0.393041832067032	0.206255756619983
f__Podosporaceae	protein_AA	0.393041832067032	0.206255756619983
f__Polyporaceae	protein_AA	0.0350879352911252	0.913792373910697
f__Pseudeurotiaceae	protein_AA	0.155891449851667	0.628523130736639
f__Rhynchogastremataceae	protein_AA	-0.225773823923104	0.480456401499136
f__Rhytismataceae	protein_AA	-0.034965034965035	0.921184082791962
f__Saccharomycetales_fam_Incertae_sedis	protein_AA	0.0107511344725288	0.973546207162149
f__Saccharomycodaceae	protein_AA	NA	NA
f__Saccotheciaceae	protein_AA	0.13986013986014	0.667150535987429
f__Sclerotiniaceae	protein_AA	-0.27972027972028	0.378709233642039
f__Sordariaceae	protein_AA	-0.055944055944056	0.868980339326347
f__Sporidiobolaceae	protein_AA	0.480384461415261	0.11393741215192
f__Sporormiaceae	protein_AA	-0.131013944022344	0.684848714427375
f__Strophariaceae	protein_AA	0.29632388416998	0.34967235908779
f__Symmetrosporaceae	protein_AA	NA	NA
f__Sympoventuriaceae	protein_AA	0.393041832067032	0.206255756619983
f__Trichomeriaceae	protein_AA	0.131013944022344	0.684848714427376
f__Trichosporonaceae	protein_AA	-0.305699202718803	0.33389313645066
f__Umbelopsidaceae	protein_AA	-0.0427113883388015	0.89514518784014
f__Agaricales_fam_Incertae_sedis	nonprotein_AA	0.393041832067032	0.206255756619983
f__Aspergillaceae	nonprotein_AA	-0.48951048951049	0.109632452145995
f__Bartaliniaceae	nonprotein_AA	0.143607926009361	0.656129207444872
f__Bionectriaceae	nonprotein_AA	0.0961006237623034	0.7663904501948
f__Bondarzewiaceae	nonprotein_AA	-0.393041832067032	0.206255756619983
f__Buckleyzymaceae	nonprotein_AA	0.305699202718803	0.33389313645066
f__Bulleribasidiaceae	nonprotein_AA	0.201936867881583	0.529093490609065
f__Cenangiaceae	nonprotein_AA	-0.0436713146741147	0.892800448127626
f__Cladosporiaceae	nonprotein_AA	0.206655308159812	0.519302297016613
f__Clavariaceae	nonprotein_AA	0.393041832067032	0.206255756619983
f__Coniochaetaceae	nonprotein_AA	0.497373792520226	0.0999138724178623
f__Coniothyriaceae	nonprotein_AA	0.228825272492578	0.474382711189099
f__Cordycipitaceae	nonprotein_AA	0.433566433566434	0.161446426349823
f__Cucurbitariaceae	nonprotein_AA	0.131013944022344	0.684848714427376
f__Cunninghamellaceae	nonprotein_AA	0.305699202718803	0.33389313645066
f__Dermateaceae	nonprotein_AA	-0.320980444354368	0.309020482665715
f__Didymellaceae	nonprotein_AA	-0.202797202797203	0.528100236783455
f__Dipodascaceae	nonprotein_AA	0.305699202718803	0.33389313645066
f__Dissoconiaceae	nonprotein_AA	0.393041832067032	0.206255756619983
f__Dothideaceae	nonprotein_AA	0.131013944022344	0.684848714427376
f__Erysiphaceae	nonprotein_AA	0.131013944022344	0.684848714427376
f__Filobasidiaceae	nonprotein_AA	-0.305699202718803	0.33389313645066
f__Fomitopsidaceae	nonprotein_AA	NA	NA
f__Gnomoniaceae	nonprotein_AA	0.131013944022344	0.684848714427376
f__Helotiales_fam_Incertae_sedis	nonprotein_AA	-0.358707859784712	0.25219930539966
f__Herpotrichiellaceae	nonprotein_AA	0.415116463563755	0.179628333853091
f__Hyaloscyphaceae	nonprotein_AA	0.123638046434081	0.701851281320485
f__Hydnaceae	nonprotein_AA	NA	NA
f__Hydnodontaceae	nonprotein_AA	-0.393041832067032	0.206255756619983
f__Hypocreaceae	nonprotein_AA	0.00416045949986505	0.989761605495595
f__Hypocreales_fam_Incertae_sedis	nonprotein_AA	-0.112886911961552	0.726858860524587
f__Hypoxylaceae	nonprotein_AA	0.0376289706538507	0.907572058519453
f__Leptosphaeriaceae	nonprotein_AA	-0.304547789201056	0.33580990099826
f__Malasseziaceae	nonprotein_AA	-0.145140315379138	0.652662819458519
f__Melanommataceae	nonprotein_AA	0.164623720059511	0.60915800878752
f__Metschnikowiaceae	nonprotein_AA	-0.179151875918717	0.577448741580279
f__Microascaceae	nonprotein_AA	NA	NA
f__Mollisiaceae	nonprotein_AA	0.355305754067898	0.257052210041416
f__Mortierellaceae	nonprotein_AA	0.309783452109448	0.327142062591756
f__Mrakiaceae	nonprotein_AA	-0.393041832067032	0.206255756619983
f__Mycenaceae	nonprotein_AA	0.131013944022344	0.684848714427376
f__Mycosphaerellaceae	nonprotein_AA	0.034965034965035	0.921184082791962
f__Nectriaceae	nonprotein_AA	0.013986013986014	0.973693903956088
f__Orbiliaceae	nonprotein_AA	0.218356573370573	0.495366759516297
f__Paradevriesiaceae	nonprotein_AA	-0.218356573370573	0.495366759516297
f__Phacidiaceae	nonprotein_AA	-0.302824410537719	0.33868990778029
f__Phaffomycetaceae	nonprotein_AA	0.480384461415261	0.11393741215192
f__Phanerochaetaceae	nonprotein_AA	0.650443635587991	0.0220085569582111
f__Pleomassariaceae	nonprotein_AA	-0.218356573370573	0.495366759516297
f__Pleosporaceae	nonprotein_AA	-0.167832167832168	0.603727651288199
f__Pleosporales_fam_Incertae_sedis	nonprotein_AA	0.480384461415261	0.11393741215192
f__Pleurotaceae	nonprotein_AA	-0.393041832067032	0.206255756619983
f__Podosporaceae	nonprotein_AA	0.0436713146741147	0.892800448127627
f__Polyporaceae	nonprotein_AA	0.00350879352911252	0.991365220169515
f__Pseudeurotiaceae	nonprotein_AA	0.096760210252759	0.764826787814198
f__Rhynchogastremataceae	nonprotein_AA	-0.344036303120921	0.273512747524092
f__Rhytismataceae	nonprotein_AA	0	1
f__Saccharomycetales_fam_Incertae_sedis	nonprotein_AA	0.0107511344725288	0.973546207162149
f__Saccharomycodaceae	nonprotein_AA	NA	NA
f__Saccotheciaceae	nonprotein_AA	0.307692307692308	0.330862674250893
f__Sclerotiniaceae	nonprotein_AA	-0.34965034965035	0.26600430932519
f__Sordariaceae	nonprotein_AA	0.13986013986014	0.667150535987429
f__Sporidiobolaceae	nonprotein_AA	0.480384461415261	0.11393741215192
f__Sporormiaceae	nonprotein_AA	-0.218356573370573	0.495366759516297
f__Strophariaceae	nonprotein_AA	0.304121881121821	0.336520416980673
f__Symmetrosporaceae	nonprotein_AA	NA	NA
f__Sympoventuriaceae	nonprotein_AA	0.0436713146741147	0.892800448127627
f__Trichomeriaceae	nonprotein_AA	-0.0436713146741147	0.892800448127626
f__Trichosporonaceae	nonprotein_AA	0.131013944022344	0.684848714427376
f__Umbelopsidaceae	nonprotein_AA	-0.138812012101105	0.667017986475052
f__Agaricales_fam_Incertae_sedis	fructose	-0.305699202718803	0.33389313645066
f__Aspergillaceae	fructose	0.0699300699300699	0.834447145237479
f__Bartaliniaceae	fructose	0.514886954228684	0.0867182974439261
f__Bionectriaceae	fructose	0.412876753941748	0.182226617141096
f__Bondarzewiaceae	fructose	0.131013944022344	0.684848714427376
f__Buckleyzymaceae	fructose	0.305699202718803	0.33389313645066
f__Bulleribasidiaceae	fructose	0.0642526397805037	0.842745428367182
f__Cenangiaceae	fructose	0.0436713146741147	0.892800448127627
f__Cladosporiaceae	fructose	0.711034365363421	0.00952876116769863
f__Clavariaceae	fructose	-0.305699202718803	0.33389313645066
f__Coniochaetaceae	fructose	0.112084234934135	0.728736103841387
f__Coniothyriaceae	fructose	-0.0582464329981107	0.85730559860378
f__Cordycipitaceae	fructose	0.041958041958042	0.90373883620237
f__Cucurbitariaceae	fructose	-0.0436713146741147	0.892800448127626
f__Cunninghamellaceae	fructose	0.305699202718803	0.33389313645066
f__Dermateaceae	fructose	0.518793974014619	0.0839445199643004
f__Didymellaceae	fructose	0.146853146853147	0.651073351116621
f__Dipodascaceae	fructose	0.305699202718803	0.33389313645066
f__Dissoconiaceae	fructose	-0.305699202718803	0.33389313645066
f__Dothideaceae	fructose	-0.0436713146741147	0.892800448127626
f__Erysiphaceae	fructose	-0.0436713146741147	0.892800448127626
f__Filobasidiaceae	fructose	-0.218356573370573	0.495366759516297
f__Fomitopsidaceae	fructose	NA	NA
f__Gnomoniaceae	fructose	-0.0436713146741147	0.892800448127626
f__Helotiales_fam_Incertae_sedis	fructose	0.553657783580751	0.0618200670971764
f__Herpotrichiellaceae	fructose	-0.482432646844364	0.112181627354563
f__Hyaloscyphaceae	fructose	0.35478743759345	0.257796300724306
f__Hydnaceae	fructose	NA	NA
f__Hydnodontaceae	fructose	0.131013944022344	0.684848714427376
f__Hypocreaceae	fructose	0.0416045949986505	0.897849623905123
f__Hypocreales_fam_Incertae_sedis	fructose	0.650443635587991	0.0220085569582111
f__Hypoxylaceae	fructose	0.096760210252759	0.764826787814198
f__Leptosphaeriaceae	fructose	0.696109232459556	0.0119190491084001
f__Malasseziaceae	fructose	0.639692501115462	0.0250844025232118
f__Melanommataceae	fructose	0.231173734551654	0.469732557172844
f__Metschnikowiaceae	fructose	-0.0261263152381463	0.935763251046677
f__Microascaceae	fructose	NA	NA
f__Mollisiaceae	fructose	-0.130520481086167	0.685982138201444
f__Mortierellaceae	fructose	0.335909767347595	0.285748611836296
f__Mrakiaceae	fructose	0.131013944022344	0.684848714427376
f__Mycenaceae	fructose	-0.0436713146741147	0.892800448127626
f__Mycosphaerellaceae	fructose	-0.398601398601399	0.200972975530579
f__Nectriaceae	fructose	-0.216783216783217	0.499114747625363
f__Orbiliaceae	fructose	-0.393041832067032	0.206255756619983
f__Paradevriesiaceae	fructose	0.393041832067032	0.206255756619983
f__Phacidiaceae	fructose	0.11972127858468	0.710931859519094
f__Phaffomycetaceae	fructose	-0.131013944022344	0.684848714427375
f__Phanerochaetaceae	fructose	-0.311782899703334	0.323864452447712
f__Pleomassariaceae	fructose	0.393041832067032	0.206255756619983
f__Pleosporaceae	fructose	0.741258741258741	0.0081706398158992
f__Pleosporales_fam_Incertae_sedis	fructose	-0.131013944022344	0.684848714427375
f__Pleurotaceae	fructose	0.131013944022344	0.684848714427376
f__Podosporaceae	fructose	0.480384461415261	0.11393741215192
f__Polyporaceae	fructose	-0.421055223493502	0.172851235216489
f__Pseudeurotiaceae	fructose	0.510678887445117	0.0897745105996275
f__Rhynchogastremataceae	fructose	0.13438918090661	0.677112302272574
f__Rhytismataceae	fructose	-0.384615384615385	0.218387426912988
f__Saccharomycetales_fam_Incertae_sedis	fructose	0.0161267017087932	0.960326953616154
f__Saccharomycodaceae	fructose	NA	NA
f__Saccotheciaceae	fructose	-0.370629370629371	0.23673221413855
f__Sclerotiniaceae	fructose	-0.181818181818182	0.572958221209956
f__Sordariaceae	fructose	-0.13986013986014	0.667150535987428
f__Sporidiobolaceae	fructose	-0.131013944022344	0.684848714427375
f__Sporormiaceae	fructose	0.393041832067032	0.206255756619983
f__Strophariaceae	fructose	0.343111865881029	0.274889219381133
f__Symmetrosporaceae	fructose	NA	NA
f__Sympoventuriaceae	fructose	0.480384461415261	0.11393741215192
f__Trichomeriaceae	fructose	0.0436713146741147	0.892800448127627
f__Trichosporonaceae	fructose	-0.0436713146741147	0.892800448127626
f__Umbelopsidaceae	fructose	0.355928236156679	0.25616023692406
f__Agaricales_fam_Incertae_sedis	sucrose	-0.0436713146741147	0.892800448127626
f__Aspergillaceae	sucrose	0.412587412587413	0.184480684602262
f__Bartaliniaceae	sucrose	0.427321145686391	0.165877273197386
f__Bionectriaceae	sucrose	0.163726988632073	0.611136331652682
f__Bondarzewiaceae	sucrose	0.131013944022344	0.684848714427376
f__Buckleyzymaceae	sucrose	-0.218356573370573	0.495366759516297
f__Bulleribasidiaceae	sucrose	-0.275368456202159	0.386340424051356
f__Cenangiaceae	sucrose	-0.393041832067032	0.206255756619983
f__Cladosporiaceae	sucrose	0.38528955758609	0.216146759539985
f__Clavariaceae	sucrose	-0.0436713146741147	0.892800448127626
f__Coniochaetaceae	sucrose	-0.115586867275827	0.72055456354042
f__Coniothyriaceae	sucrose	0.0249627569991903	0.938619227321538
f__Cordycipitaceae	sucrose	0.244755244755245	0.443504275627885
f__Cucurbitariaceae	sucrose	0.218356573370573	0.495366759516297
f__Cunninghamellaceae	sucrose	-0.218356573370573	0.495366759516297
f__Dermateaceae	sucrose	0.515061643266312	0.0865929699622364
f__Didymellaceae	sucrose	-0.132867132867133	0.683365534284606
f__Dipodascaceae	sucrose	-0.218356573370573	0.495366759516297
f__Dissoconiaceae	sucrose	-0.0436713146741147	0.892800448127626
f__Dothideaceae	sucrose	0.218356573370573	0.495366759516297
f__Erysiphaceae	sucrose	0.218356573370573	0.495366759516297
f__Filobasidiaceae	sucrose	-0.131013944022344	0.684848714427375
f__Fomitopsidaceae	sucrose	NA	NA
f__Gnomoniaceae	sucrose	0.218356573370573	0.495366759516297
f__Helotiales_fam_Incertae_sedis	sucrose	0.335313868929187	0.286657857860112
f__Herpotrichiellaceae	sucrose	-0.0112193638801015	0.97239448004827
f__Hyaloscyphaceae	sucrose	0.532181156390174	0.0748984273101326
f__Hydnaceae	sucrose	NA	NA
f__Hydnodontaceae	sucrose	0.131013944022344	0.684848714427376
f__Hypocreaceae	sucrose	0.145616082495277	0.651587873835549
f__Hypocreales_fam_Incertae_sedis	sucrose	0.591312395989083	0.0428679805239881
f__Hypoxylaceae	sucrose	-0.263402794576955	0.408125175012434
f__Leptosphaeriaceae	sucrose	0.659853543268954	0.01955022353071
f__Malasseziaceae	sucrose	0.569810127044025	0.05309411010977
f__Melanommataceae	sucrose	-0.0805605438589098	0.80345110920634
f__Metschnikowiaceae	sucrose	-0.302318790612835	0.339537388214552
f__Microascaceae	sucrose	NA	NA
f__Mollisiaceae	sucrose	-0.427817132449102	0.165332956764079
f__Mortierellaceae	sucrose	0.41802104381034	0.176293350136882
f__Mrakiaceae	sucrose	0.131013944022344	0.684848714427376
f__Mycenaceae	sucrose	0.218356573370573	0.495366759516297
f__Mycosphaerellaceae	sucrose	-0.167832167832168	0.603727651288199
f__Nectriaceae	sucrose	-0.034965034965035	0.921184082791962
f__Orbiliaceae	sucrose	0.0436713146741147	0.892800448127627
f__Paradevriesiaceae	sucrose	0.305699202718803	0.33389313645066
f__Phacidiaceae	sucrose	0.20423041640916	0.524324327435998
f__Phaffomycetaceae	sucrose	-0.305699202718803	0.33389313645066
f__Phanerochaetaceae	sucrose	-0.274153929049484	0.38852389375577
f__Pleomassariaceae	sucrose	0.305699202718803	0.33389313645066
f__Pleosporaceae	sucrose	0.258741258741259	0.416938426539878
f__Pleosporales_fam_Incertae_sedis	sucrose	-0.305699202718803	0.33389313645066
f__Pleurotaceae	sucrose	0.131013944022344	0.684848714427376
f__Podosporaceae	sucrose	0.480384461415261	0.11393741215192
f__Polyporaceae	sucrose	-0.371932114085927	0.233849703878269
f__Pseudeurotiaceae	sucrose	0.0322534034175863	0.920736381588635
f__Rhynchogastremataceae	sucrose	-0.161267017087932	0.61657562850463
f__Rhytismataceae	sucrose	-0.181818181818182	0.572958221209956
f__Saccharomycetales_fam_Incertae_sedis	sucrose	-0.102135777489023	0.752113588160318
f__Saccharomycodaceae	sucrose	NA	NA
f__Saccotheciaceae	sucrose	-0.188811188811189	0.557827775088338
f__Sclerotiniaceae	sucrose	-0.405594405594406	0.192612183946047
f__Sordariaceae	sucrose	-0.048951048951049	0.88633510886492
f__Sporidiobolaceae	sucrose	-0.305699202718803	0.33389313645066
f__Sporormiaceae	sucrose	0.305699202718803	0.33389313645066
f__Strophariaceae	sucrose	-0.0857779664702572	0.790963055170263
f__Symmetrosporaceae	sucrose	NA	NA
f__Sympoventuriaceae	sucrose	0.480384461415261	0.11393741215192
f__Trichomeriaceae	sucrose	-0.393041832067032	0.206255756619983
f__Trichosporonaceae	sucrose	0.218356573370573	0.495366759516297
f__Umbelopsidaceae	sucrose	0	1
f__Agaricales_fam_Incertae_sedis	glucose	-0.305699202718803	0.33389313645066
f__Aspergillaceae	glucose	0.0909090909090909	0.783196910294608
f__Bartaliniaceae	glucose	0.479860630811767	0.114389357710045
f__Bionectriaceae	glucose	0.583722307296954	0.0463025447197961
f__Bondarzewiaceae	glucose	0.218356573370573	0.495366759516297
f__Buckleyzymaceae	glucose	0.305699202718803	0.33389313645066
f__Bulleribasidiaceae	glucose	-0.119326331020935	0.711849439241826
f__Cenangiaceae	glucose	-0.218356573370573	0.495366759516297
f__Cladosporiaceae	glucose	0.658494880238045	0.0198921335249136
f__Clavariaceae	glucose	-0.305699202718803	0.33389313645066
f__Coniochaetaceae	glucose	-0.0665500144921429	0.837187854464164
f__Coniothyriaceae	glucose	0.0499255139983805	0.877543841408686
f__Cordycipitaceae	glucose	0.0629370629370629	0.851681911253292
f__Cucurbitariaceae	glucose	0.0436713146741147	0.892800448127627
f__Cunninghamellaceae	glucose	0.305699202718803	0.33389313645066
f__Dermateaceae	glucose	0.671819534695189	0.0167217291703436
f__Didymellaceae	glucose	0.0629370629370629	0.851681911253292
f__Dipodascaceae	glucose	0.305699202718803	0.33389313645066
f__Dissoconiaceae	glucose	-0.305699202718803	0.33389313645066
f__Dothideaceae	glucose	0.0436713146741147	0.892800448127627
f__Erysiphaceae	glucose	0.0436713146741147	0.892800448127627
f__Filobasidiaceae	glucose	-0.131013944022344	0.684848714427375
f__Fomitopsidaceae	glucose	NA	NA
f__Gnomoniaceae	glucose	0.0436713146741147	0.892800448127627
f__Helotiales_fam_Incertae_sedis	glucose	0.662829740906533	0.0188162951202378
f__Herpotrichiellaceae	glucose	-0.388937947843518	0.211456792210172
f__Hyaloscyphaceae	glucose	0.413918677192358	0.181014990264453
f__Hydnaceae	glucose	NA	NA
f__Hydnodontaceae	glucose	0.218356573370573	0.495366759516297
f__Hypocreaceae	glucose	0.187220677493927	0.560126404021135
f__Hypocreales_fam_Incertae_sedis	glucose	0.650443635587991	0.0220085569582111
f__Hypoxylaceae	glucose	0.155891449851667	0.628523130736639
f__Leptosphaeriaceae	glucose	0.819378575707602	0.00110834688637185
f__Malasseziaceae	glucose	0.639692501115462	0.0250844025232118
f__Melanommataceae	glucose	0.301226381385489	0.341372294714219
f__Metschnikowiaceae	glucose	-0.0709142842178256	0.826649242506142
f__Microascaceae	glucose	NA	NA
f__Mollisiaceae	glucose	-0.333552340553537	0.28935525059363
f__Mortierellaceae	glucose	0.425485705306953	0.167901395515841
f__Mrakiaceae	glucose	0.218356573370573	0.495366759516297
f__Mycenaceae	glucose	0.0436713146741147	0.892800448127627
f__Mycosphaerellaceae	glucose	-0.538461538461539	0.0749022866724823
f__Nectriaceae	glucose	-0.342657342657343	0.276230512588156
f__Orbiliaceae	glucose	-0.393041832067032	0.206255756619983
f__Paradevriesiaceae	glucose	0.393041832067032	0.206255756619983
f__Phacidiaceae	glucose	0.12676370673672	0.694630325869081
f__Phaffomycetaceae	glucose	-0.0436713146741147	0.892800448127626
f__Phanerochaetaceae	glucose	-0.241900525631897	0.448765408967347
f__Pleomassariaceae	glucose	0.393041832067032	0.206255756619983
f__Pleosporaceae	glucose	0.811188811188811	0.00236893039782362
f__Pleosporales_fam_Incertae_sedis	glucose	-0.0436713146741147	0.892800448127626
f__Pleurotaceae	glucose	0.218356573370573	0.495366759516297
f__Podosporaceae	glucose	0.480384461415261	0.11393741215192
f__Polyporaceae	glucose	-0.547371790541553	0.0654697318419984
f__Pseudeurotiaceae	glucose	0.510678887445117	0.0897745105996275
f__Rhynchogastremataceae	glucose	0.0268778361813219	0.933918995757922
f__Rhytismataceae	glucose	-0.587412587412588	0.0488448583092957
f__Saccharomycetales_fam_Incertae_sedis	glucose	0.145140315379138	0.652662819458519
f__Saccharomycodaceae	glucose	NA	NA
f__Saccotheciaceae	glucose	-0.433566433566434	0.161446426349823
f__Sclerotiniaceae	glucose	-0.286713286713287	0.366408456111988
f__Sordariaceae	glucose	-0.244755244755245	0.443504275627885
f__Sporidiobolaceae	glucose	-0.0436713146741147	0.892800448127626
f__Sporormiaceae	glucose	0.393041832067032	0.206255756619983
f__Strophariaceae	glucose	0.428889832351286	0.164159594987001
f__Symmetrosporaceae	glucose	NA	NA
f__Sympoventuriaceae	glucose	0.480384461415261	0.11393741215192
f__Trichomeriaceae	glucose	-0.218356573370573	0.495366759516297
f__Trichosporonaceae	glucose	0.0436713146741147	0.892800448127627
f__Umbelopsidaceae	glucose	0.462706707003683	0.129848296069741

## Sheet: signif_fungal_family_vs_nectars
Table 4D. Significant results of Spearman rank correlation analyses between the occurrence of nectar-inhabiting fungal families and nectar chemistry. For each fungal family and nectar trait, the table reports Spearman’s correlation coefficient (ρ) and the associated P-value. Nectar traits comprise grouped amino-acid classes (alkaloid_AA, acidic_AA, neutral_AA, aromatic_AA, aliphatic_AA, protein_A…
family	trait	rho	p.value
f__Phanerochaetaceae	alkaloid_AA	0.650443635587991	0.0220085569582111
f__Coniochaetaceae	neutral_AA	0.581436968720827	0.0473735961718799
f__Mollisiaceae	neutral_AA	0.58009102704963	0.0480124920180501
f__Phanerochaetaceae	neutral_AA	0.591312395989083	0.0428679805239881
f__Phanerochaetaceae	alifatic_AA	0.650443635587991	0.0220085569582111
f__Phanerochaetaceae	nonprotein_AA	0.650443635587991	0.0220085569582111
f__Cladosporiaceae	fructose	0.711034365363421	0.00952876116769863
f__Hypocreales_fam_Incertae_sedis	fructose	0.650443635587991	0.0220085569582111
f__Leptosphaeriaceae	fructose	0.696109232459556	0.0119190491084001
f__Malasseziaceae	fructose	0.639692501115462	0.0250844025232118
f__Pleosporaceae	fructose	0.741258741258741	0.0081706398158992
f__Hypocreales_fam_Incertae_sedis	sucrose	0.591312395989083	0.0428679805239881
f__Leptosphaeriaceae	sucrose	0.659853543268954	0.01955022353071
f__Bionectriaceae	glucose	0.583722307296954	0.0463025447197961
f__Cladosporiaceae	glucose	0.658494880238045	0.0198921335249136
f__Dermateaceae	glucose	0.671819534695189	0.0167217291703436
f__Helotiales_fam_Incertae_sedis	glucose	0.662829740906533	0.0188162951202378
f__Hypocreales_fam_Incertae_sedis	glucose	0.650443635587991	0.0220085569582111
f__Leptosphaeriaceae	glucose	0.819378575707602	0.00110834688637185
f__Malasseziaceae	glucose	0.639692501115462	0.0250844025232118
f__Pleosporaceae	glucose	0.811188811188811	0.00236893039782362
f__Rhytismataceae	glucose	-0.587412587412588	0.0488448583092957

## Sheet: fungal_family_vs_visitors_spear
Table 4. Results of Spearman rank correlation analyses between the occurrence of nectar-inhabiting fungal families and flower visitors. For each fungal family and nectar trait, the table reports Spearman’s correlation coefficient (ρ) and the associated P-value. Flower visitors comprise honeybees, bumblebees, hoverflies, flies, ants, beetles and other Hymenoptera.
family	trait	rho	p.value
f__Agaricales_fam_Incertae_sedis	honeybee	0.512784757155782	0.0882361230132605
f__Aspergillaceae	honeybee	-0.432950366803567	0.159765804068651
f__Bartaliniaceae	honeybee	0.106557879451999	0.741697417454046
f__Bionectriaceae	honeybee	-0.0911842520158703	0.778070417399782
f__Bondarzewiaceae	honeybee	-0.279700776630427	0.37860331774801
f__Buckleyzymaceae	honeybee	0.139850388315213	0.664655336555839
f__Bulleribasidiaceae	honeybee	0.308638176705971	0.329027581522856
f__Cenangiaceae	honeybee	0.41955116494564	0.174552192178213
f__Cladosporiaceae	honeybee	0.196290830569472	0.540912076714378
f__Clavariaceae	honeybee	0.512784757155782	0.0882361230132605
f__Coniochaetaceae	honeybee	0.314065328911155	0.32014503491005
f__Coniothyriaceae	honeybee	-0.0310874782586982	0.923594154853887
f__Cordycipitaceae	honeybee	0.347106759592515	0.268969366761864
f__Cucurbitariaceae	honeybee	0.326317572735498	0.300583508098589
f__Cunninghamellaceae	honeybee	0.139850388315213	0.664655336555839
f__Dermateaceae	honeybee	-0.272908366533865	0.390769699912055
f__Didymellaceae	honeybee	0.0410556382313727	0.899191365046892
f__Dipodascaceae	honeybee	0.139850388315213	0.664655336555839
f__Dissoconiaceae	honeybee	0.512784757155782	0.0882361230132605
f__Dothideaceae	honeybee	0.326317572735498	0.300583508098589
f__Erysiphaceae	honeybee	0.326317572735498	0.300583508098589
f__Filobasidiaceae	honeybee	-0.279700776630427	0.37860331774801
f__Fomitopsidaceae	honeybee	NA	NA
f__Gnomoniaceae	honeybee	0.326317572735498	0.300583508098589
f__Helotiales_fam_Incertae_sedis	honeybee	-0.445331072821759	0.146833181609966
f__Herpotrichiellaceae	honeybee	0.207585243854508	0.517381927366644
f__Hyaloscyphaceae	honeybee	-0.00286906546862638	0.992939486690411
f__Hydnaceae	honeybee	NA	NA
f__Hydnodontaceae	honeybee	-0.279700776630427	0.37860331774801
f__Hypocreaceae	honeybee	0.215391813649551	0.5013840089195
f__Hypocreales_fam_Incertae_sedis	honeybee	-0.192227386397967	0.549485787903922
f__Hypoxylaceae	honeybee	-0.0774647676529122	0.810881122697565
f__Leptosphaeriaceae	honeybee	-0.286387488357476	0.366820588501572
f__Malasseziaceae	honeybee	-0.152060469837198	0.637088113097319
f__Melanommataceae	honeybee	0.145816045565894	0.651136259888888
f__Metschnikowiaceae	honeybee	0.0577689243027888	0.858464980635655
f__Microascaceae	honeybee	NA	NA
f__Mollisiaceae	honeybee	0.259296779999336	0.415739248530577
f__Mortierellaceae	honeybee	0.342629482071713	0.275609055201728
f__Mrakiaceae	honeybee	-0.279700776630427	0.37860331774801
f__Mycenaceae	honeybee	0.326317572735498	0.300583508098589
f__Mycosphaerellaceae	honeybee	0.0298586459864529	0.92660701566943
f__Nectriaceae	honeybee	0.287389467619609	0.365071737909938
f__Orbiliaceae	honeybee	-0.279700776630427	0.37860331774801
f__Paradevriesiaceae	honeybee	0.0466167961050711	0.885610733151184
f__Phacidiaceae	honeybee	-0.176659274695639	0.582842374209512
f__Phaffomycetaceae	honeybee	0.233083980525356	0.465965801830638
f__Phanerochaetaceae	honeybee	0.533646177164506	0.0739508723887139
f__Pleomassariaceae	honeybee	0.0466167961050711	0.885610733151184
f__Pleosporaceae	honeybee	0	1
f__Pleosporales_fam_Incertae_sedis	honeybee	0.233083980525356	0.465965801830638
f__Pleurotaceae	honeybee	-0.279700776630427	0.37860331774801
f__Podosporaceae	honeybee	-0.279700776630427	0.37860331774801
f__Polyporaceae	honeybee	0.168545236578995	0.600534900327926
f__Pseudeurotiaceae	honeybee	0.143453273431319	0.656479391454794
f__Rhynchogastremataceae	honeybee	0.0602503748411539	0.852442912285405
f__Rhytismataceae	honeybee	0.123166914694118	0.702941680162176
f__Saccharomycetales_fam_Incertae_sedis	honeybee	-0.0659885057784067	0.83854557761185
f__Saccharomycodaceae	honeybee	NA	NA
f__Saccotheciaceae	honeybee	0.246333829388236	0.44023265452102
f__Sclerotiniaceae	honeybee	-0.123166914694118	0.702941680162176
f__Sordariaceae	honeybee	0.235136837143316	0.461933625549468
f__Sporidiobolaceae	honeybee	0.233083980525356	0.465965801830638
f__Sporormiaceae	honeybee	0.0466167961050711	0.885610733151184
f__Strophariaceae	honeybee	0.31214794823955	0.32326799179345
f__Symmetrosporaceae	honeybee	NA	NA
f__Sympoventuriaceae	honeybee	-0.279700776630427	0.37860331774801
f__Agaricales_fam_Incertae_sedis	hoverfly	-0.172487872372821	0.591912533880771
f__Aspergillaceae	hoverfly	-0.18873779113832	0.556893279969992
f__Bartaliniaceae	hoverfly	-0.426557252717413	0.166717812093394
f__Bionectriaceae	hoverfly	0.42174116783665	0.172078960776328
f__Bondarzewiaceae	hoverfly	-0.172487872372821	0.591912533880771
f__Buckleyzymaceae	hoverfly	-0.172487872372821	0.591912533880771
f__Bulleribasidiaceae	hoverfly	0.567978422886424	0.054037447683366
f__Cenangiaceae	hoverfly	0.402471702203248	0.194603168997476
f__Cladosporiaceae	hoverfly	-0.200597194521162	0.531887732370214
f__Clavariaceae	hoverfly	-0.172487872372821	0.591912533880771
f__Coniochaetaceae	hoverfly	-0.0783943059048218	0.808648652548692
f__Coniothyriaceae	hoverfly	-0.00273874972843586	0.993260175495382
f__Cordycipitaceae	hoverfly	-0.368268860757697	0.238850765456543
f__Cucurbitariaceae	hoverfly	-0.172487872372821	0.591912533880771
f__Cunninghamellaceae	hoverfly	-0.172487872372821	0.591912533880771
f__Dermateaceae	hoverfly	-0.24323516730429	0.44618837295037
f__Didymellaceae	hoverfly	-0.0782571329110106	0.80897801867226
f__Dipodascaceae	hoverfly	-0.172487872372821	0.591912533880771
f__Dissoconiaceae	hoverfly	-0.172487872372821	0.591912533880771
f__Dothideaceae	hoverfly	-0.172487872372821	0.591912533880771
f__Erysiphaceae	hoverfly	-0.172487872372821	0.591912533880771
f__Filobasidiaceae	hoverfly	-0.172487872372821	0.591912533880771
f__Fomitopsidaceae	hoverfly	NA	NA
f__Gnomoniaceae	hoverfly	-0.172487872372821	0.591912533880771
f__Helotiales_fam_Incertae_sedis	hoverfly	-0.195064260888951	0.543494156769992
f__Herpotrichiellaceae	hoverfly	-0.115706001520573	0.720276753939899
f__Hyaloscyphaceae	hoverfly	-0.25478147263468	0.42419291364702
f__Hydnaceae	hoverfly	NA	NA
f__Hydnodontaceae	hoverfly	-0.172487872372821	0.591912533880771
f__Hypocreaceae	hoverfly	0.388902461437892	0.211502109452832
f__Hypocreales_fam_Incertae_sedis	hoverfly	0.25124284107031	0.430876507691751
f__Hypoxylaceae	hoverfly	-0.25478147263468	0.42419291364702
f__Leptosphaeriaceae	hoverfly	-0.229117597638211	0.473802727504003
f__Malasseziaceae	hoverfly	0.343247261743944	0.274687369309687
f__Melanommataceae	hoverfly	0.189068620123394	0.556189266682556
f__Metschnikowiaceae	hoverfly	0.589661011646763	0.0435993591885447
f__Microascaceae	hoverfly	NA	NA
f__Mollisiaceae	hoverfly	-0.0334129829889058	0.91789501528362
f__Mortierellaceae	hoverfly	-0.24323516730429	0.44618837295037
f__Mrakiaceae	hoverfly	-0.172487872372821	0.591912533880771
f__Mycenaceae	hoverfly	-0.172487872372821	0.591912533880771
f__Mycosphaerellaceae	hoverfly	-0.00460336075947121	0.988671736959171
f__Nectriaceae	hoverfly	0.400492386073995	0.197014599438619
f__Orbiliaceae	hoverfly	-0.172487872372821	0.591912533880771
f__Paradevriesiaceae	hoverfly	0.574959574576069	0.0505039897976921
f__Phacidiaceae	hoverfly	-0.148348599972127	0.645425875341882
f__Phaffomycetaceae	hoverfly	0.574959574576069	0.0505039897976921
f__Phanerochaetaceae	hoverfly	0.343247261743944	0.274687369309687
f__Pleomassariaceae	hoverfly	0.574959574576069	0.0505039897976921
f__Pleosporaceae	hoverfly	0.395889025314524	0.202693670170857
f__Pleosporales_fam_Incertae_sedis	hoverfly	0.574959574576069	0.0505039897976921
f__Pleurotaceae	hoverfly	-0.172487872372821	0.591912533880771
f__Podosporaceae	hoverfly	-0.172487872372821	0.591912533880771
f__Polyporaceae	hoverfly	0.0115488533481772	0.971584047347502
f__Pseudeurotiaceae	hoverfly	0.25124284107031	0.430876507691751
f__Rhynchogastremataceae	hoverfly	0.134467999446081	0.676931980058422
f__Rhytismataceae	hoverfly	0.147307544303079	0.647771133530881
f__Saccharomycetales_fam_Incertae_sedis	hoverfly	0.25124284107031	0.430876507691751
f__Saccharomycodaceae	hoverfly	NA	NA
f__Saccotheciaceae	hoverfly	0.368268860757697	0.238850765456543
f__Sclerotiniaceae	hoverfly	-0.271598284808801	0.393138967592759
f__Sordariaceae	hoverfly	0.248581481011445	0.435936735094719
f__Sporidiobolaceae	hoverfly	0.574959574576069	0.0505039897976921
f__Sporormiaceae	hoverfly	0.574959574576069	0.0505039897976921
f__Strophariaceae	hoverfly	0.405528331848083	0.190915116267019
f__Symmetrosporaceae	hoverfly	NA	NA
f__Sympoventuriaceae	hoverfly	-0.172487872372821	0.591912533880771
f__Agaricales_fam_Incertae_sedis	bumblebee	-0.171967545780454	0.593047722539582
f__Aspergillaceae	bumblebee	-0.431410581383382	0.161423073925969
f__Bartaliniaceae	bumblebee	-0.142523086791026	0.658586974878295
f__Bionectriaceae	bumblebee	0.682094065068913	0.0145434806212643
f__Bondarzewiaceae	bumblebee	-0.171967545780454	0.593047722539582
f__Buckleyzymaceae	bumblebee	0.630547667861664	0.0279363192412668
f__Bulleribasidiaceae	bumblebee	0.036144578313253	0.911205211617026
f__Cenangiaceae	bumblebee	-0.171967545780454	0.593047722539582
f__Cladosporiaceae	bumblebee	0.13332804893354	0.679541487401496
f__Clavariaceae	bumblebee	-0.171967545780454	0.593047722539582
f__Coniochaetaceae	bumblebee	0.151718124648511	0.637855506295484
f__Coniothyriaceae	bumblebee	-0.0928365927187772	0.77414007492608
f__Cordycipitaceae	bumblebee	-0.238652662041871	0.455066177975351
f__Cucurbitariaceae	bumblebee	-0.171967545780454	0.593047722539582
f__Cunninghamellaceae	bumblebee	0.630547667861664	0.0279363192412668
f__Dermateaceae	bumblebee	-0.0244950933893627	0.939767305564093
f__Didymellaceae	bumblebee	0.119326331020935	0.711849439241826
f__Dipodascaceae	bumblebee	0.630547667861664	0.0279363192412668
f__Dissoconiaceae	bumblebee	-0.171967545780454	0.593047722539582
f__Dothideaceae	bumblebee	-0.171967545780454	0.593047722539582
f__Erysiphaceae	bumblebee	-0.171967545780454	0.593047722539582
f__Filobasidiaceae	bumblebee	-0.171967545780454	0.593047722539582
f__Fomitopsidaceae	bumblebee	NA	NA
f__Gnomoniaceae	bumblebee	-0.171967545780454	0.593047722539582
f__Helotiales_fam_Incertae_sedis	bumblebee	0.143297980298657	0.65683108974806
f__Herpotrichiellaceae	bumblebee	-0.211078698279741	0.510195497738832
f__Hyaloscyphaceae	bumblebee	-0.254012899322073	0.42564020600524
f__Hydnaceae	bumblebee	NA	NA
f__Hydnodontaceae	bumblebee	-0.171967545780454	0.593047722539582
f__Hypocreaceae	bumblebee	0.278509778156332	0.380722284914815
f__Hypocreales_fam_Incertae_sedis	bumblebee	0.211677416101727	0.508968293154983
f__Hypoxylaceae	bumblebee	0.388075262853166	0.212560138186368
f__Leptosphaeriaceae	bumblebee	0.0761421473075984	0.814059884459647
f__Malasseziaceae	bumblebee	0.296348382542418	0.349630617465439
f__Melanommataceae	bumblebee	0.0367801514299421	0.909649407474418
f__Metschnikowiaceae	bumblebee	0.053889205456598	0.86789419816607
f__Microascaceae	bumblebee	NA	NA
f__Mollisiaceae	bumblebee	0.142766526201747	0.658035177545908
f__Mortierellaceae	bumblebee	0.112677429591069	0.727348650323114
f__Mrakiaceae	bumblebee	-0.171967545780454	0.593047722539582
f__Mycenaceae	bumblebee	-0.171967545780454	0.593047722539582
f__Mycosphaerellaceae	bumblebee	-0.33044214744259	0.294152738152718
f__Nectriaceae	bumblebee	-0.128505279561007	0.690616956138603
f__Orbiliaceae	bumblebee	-0.171967545780454	0.593047722539582
f__Paradevriesiaceae	bumblebee	0.515902637341361	0.085991330749067
f__Phacidiaceae	bumblebee	0.194120183071001	0.545485060607298
f__Phaffomycetaceae	bumblebee	0.401257606821059	0.19608015249223
f__Phanerochaetaceae	bumblebee	0.20462150223167	0.523512963903058
f__Pleomassariaceae	bumblebee	0.515902637341361	0.085991330749067
f__Pleosporaceae	bumblebee	0.532379015324173	0.0747699719194153
f__Pleosporales_fam_Incertae_sedis	bumblebee	0.401257606821059	0.19608015249223
f__Pleurotaceae	bumblebee	-0.171967545780454	0.593047722539582
f__Podosporaceae	bumblebee	-0.171967545780454	0.593047722539582
f__Polyporaceae	bumblebee	-0.138168181185869	0.668484312295886
f__Pseudeurotiaceae	bumblebee	0.853765578276966	0.000409830882902802
f__Rhynchogastremataceae	bumblebee	-0.254012899322073	0.42564020600524
f__Rhytismataceae	bumblebee	-0.266189507662087	0.402997678092235
f__Saccharomycetales_fam_Incertae_sedis	bumblebee	0.134062363531094	0.677860165824448
f__Saccharomycodaceae	bumblebee	NA	NA
f__Saccotheciaceae	bumblebee	-0.0642526397805037	0.842745428367182
f__Sclerotiniaceae	bumblebee	-0.165221073721295	0.607841488988687
f__Sordariaceae	bumblebee	0.0642526397805037	0.842745428367182
f__Sporidiobolaceae	bumblebee	0.401257606821059	0.19608015249223
f__Sporormiaceae	bumblebee	0.515902637341361	0.085991330749067
f__Strophariaceae	bumblebee	0.0444554224474387	0.890885750910789
f__Symmetrosporaceae	bumblebee	NA	NA
f__Sympoventuriaceae	bumblebee	-0.171967545780454	0.593047722539582
f__Agaricales_fam_Incertae_sedis	fly	0.298757758639182	0.345538393545182
f__Aspergillaceae	fly	-0.223251132187244	0.485504365210448
f__Bartaliniaceae	fly	-0.143770151489557	0.65576194417433
f__Bionectriaceae	fly	-0.265812511316897	0.403689438609087
f__Bondarzewiaceae	fly	-0.248964798865985	0.435206137487807
f__Buckleyzymaceae	fly	-0.248964798865985	0.435206137487807
f__Bulleribasidiaceae	fly	0.722127197201136	0.00799868734843188
f__Cenangiaceae	fly	0.298757758639182	0.345538393545182
f__Cladosporiaceae	fly	-0.0159744612766174	0.960701221875594
f__Clavariaceae	fly	0.298757758639182	0.345538393545182
f__Coniochaetaceae	fly	0.135782920851248	0.673925986386879
f__Coniothyriaceae	fly	0.0830139393801616	0.797573400991646
f__Cordycipitaceae	fly	0.450488891734974	0.141650256427398
f__Cucurbitariaceae	fly	0.298757758639182	0.345538393545182
f__Cunninghamellaceae	fly	-0.248964798865985	0.435206137487807
f__Dermateaceae	fly	-0.461723030035376	0.130773916955432
f__Didymellaceae	fly	-0.438529009653515	0.153852200020508
f__Dipodascaceae	fly	-0.248964798865985	0.435206137487807
f__Dissoconiaceae	fly	0.298757758639182	0.345538393545182
f__Dothideaceae	fly	0.298757758639182	0.345538393545182
f__Erysiphaceae	fly	0.298757758639182	0.345538393545182
f__Filobasidiaceae	fly	-0.248964798865985	0.435206137487807
f__Fomitopsidaceae	fly	NA	NA
f__Gnomoniaceae	fly	0.298757758639182	0.345538393545182
f__Helotiales_fam_Incertae_sedis	fly	-0.666831336711581	0.0178615503405402
f__Herpotrichiellaceae	fly	0.520209747907689	0.0829544480224477
f__Hyaloscyphaceae	fly	0.00306454482937837	0.992458441144083
f__Hydnaceae	fly	NA	NA
f__Hydnodontaceae	fly	-0.248964798865985	0.435206137487807
f__Hypocreaceae	fly	0.16365605192089	0.611292930699038
f__Hypocreales_fam_Incertae_sedis	fly	-0.367745379525405	0.239570552244176
f__Hypoxylaceae	fly	-0.367745379525405	0.239570552244176
f__Leptosphaeriaceae	fly	-0.413378458351567	0.181642568847431
f__Malasseziaceae	fly	-0.367745379525405	0.239570552244176
f__Melanommataceae	fly	0.0678914604256241	0.833945906391214
f__Metschnikowiaceae	fly	0.0744714564573187	0.818078870612182
f__Microascaceae	fly	NA	NA
f__Mollisiaceae	fly	0.239759505843909	0.45291424334946
f__Mortierellaceae	fly	-0.0638326769634161	0.84376207910117
f__Mrakiaceae	fly	-0.248964798865985	0.435206137487807
f__Mycenaceae	fly	0.298757758639182	0.345538393545182
f__Mycosphaerellaceae	fly	0.31893018883892	0.312296114446516
f__Nectriaceae	fly	0.275077287873568	0.386863310038985
f__Orbiliaceae	fly	-0.248964798865985	0.435206137487807
f__Paradevriesiaceae	fly	-0.248964798865985	0.435206137487807
f__Phacidiaceae	fly	-0.333228545747267	0.289852627885093
f__Phaffomycetaceae	fly	0.547722557505166	0.0652622461689082
f__Phanerochaetaceae	fly	0.64048986934008	0.0248461695263913
f__Pleomassariaceae	fly	-0.248964798865985	0.435206137487807
f__Pleosporaceae	fly	-0.255144151071136	0.423510798745887
f__Pleosporales_fam_Incertae_sedis	fly	0.547722557505166	0.0652622461689082
f__Pleurotaceae	fly	-0.248964798865985	0.435206137487807
f__Podosporaceae	fly	-0.248964798865985	0.435206137487807
f__Polyporaceae	fly	-0.114018244378768	0.72421532331231
f__Pseudeurotiaceae	fly	-0.367745379525405	0.239570552244176
f__Rhynchogastremataceae	fly	0.00306454482937837	0.992458441144083
f__Rhytismataceae	fly	0.342849953001839	0.275279924182573
f__Saccharomycetales_fam_Incertae_sedis	fly	0.171614510445189	0.593818411507561
f__Saccharomycodaceae	fly	NA	NA
f__Saccotheciaceae	fly	0.657793514480272	0.0200703330733177
f__Sclerotiniaceae	fly	-0.394676108688163	0.204206500382534
f__Sordariaceae	fly	0.382716226606704	0.219492243548021
f__Sporidiobolaceae	fly	0.547722557505166	0.0652622461689082
f__Sporormiaceae	fly	-0.248964798865985	0.435206137487807
f__Strophariaceae	fly	0.849552311770607	0.000468871081691364
f__Symmetrosporaceae	fly	NA	NA
f__Sympoventuriaceae	fly	-0.248964798865985	0.435206137487807
f__Agaricales_fam_Incertae_sedis	ant	-0.207856489992599	0.516822371709703
f__Aspergillaceae	ant	-0.0332836759989204	0.918211818494155
f__Bartaliniaceae	ant	-0.0208387608007521	0.948746793551708
f__Bionectriaceae	ant	0.038116435793134	0.906379305244894
f__Bondarzewiaceae	ant	-0.207856489992599	0.516822371709703
f__Buckleyzymaceae	ant	0.259820612490748	0.414763968834723
f__Bulleribasidiaceae	ant	0.404112227128795	0.192618339559098
f__Cenangiaceae	ant	0.467677102483347	0.125236559835129
f__Cladosporiaceae	ant	0.216723112327821	0.498678000119378
f__Clavariaceae	ant	-0.207856489992599	0.516822371709703
f__Coniochaetaceae	ant	0.385517074813913	0.215852466078101
f__Coniothyriaceae	ant	-0.475247524752475	0.118420573267255
f__Cordycipitaceae	ant	-0.228825272492578	0.474382711189099
f__Cucurbitariaceae	ant	-0.207856489992599	0.516822371709703
f__Cunninghamellaceae	ant	0.259820612490748	0.414763968834723
f__Dermateaceae	ant	-0.199848074520202	0.533452953132323
f__Didymellaceae	ant	0.291232164990553	0.358405435049685
f__Dipodascaceae	ant	0.259820612490748	0.414763968834723
f__Dissoconiaceae	ant	-0.207856489992599	0.516822371709703
f__Dothideaceae	ant	-0.207856489992599	0.516822371709703
f__Erysiphaceae	ant	-0.207856489992599	0.516822371709703
f__Filobasidiaceae	ant	-0.207856489992599	0.516822371709703
f__Fomitopsidaceae	ant	NA	NA
f__Gnomoniaceae	ant	-0.207856489992599	0.516822371709703
f__Helotiales_fam_Incertae_sedis	ant	-0.069590772318656	0.829842495007957
f__Herpotrichiellaceae	ant	-0.371570123174137	0.234341094018994
f__Hyaloscyphaceae	ant	-0.307024383155036	0.331694459608527
f__Hydnaceae	ant	NA	NA
f__Hydnodontaceae	ant	-0.207856489992599	0.516822371709703
f__Hypocreaceae	ant	0.00742574257425743	0.981727055132939
f__Hypocreales_fam_Incertae_sedis	ant	0.220673775392682	0.49068649279014
f__Hypoxylaceae	ant	0.0671615838151642	0.835709549080202
f__Leptosphaeriaceae	ant	0	1
f__Malasseziaceae	ant	0.316618895128631	0.316011736912332
f__Melanommataceae	ant	-0.345923429292484	0.270715163486977
f__Metschnikowiaceae	ant	0.15099632297082	0.639474549509337
f__Microascaceae	ant	NA	NA
f__Mollisiaceae	ant	0.405519133808824	0.190926149090281
f__Mortierellaceae	ant	-0.119908844712121	0.71049621130291
f__Mrakiaceae	ant	-0.207856489992599	0.516822371709703
f__Mycenaceae	ant	-0.207856489992599	0.516822371709703
f__Mycosphaerellaceae	ant	0.162257920494737	0.614382472321589
f__Nectriaceae	ant	0.332836759989204	0.290455091278441
f__Orbiliaceae	ant	-0.207856489992599	0.516822371709703
f__Paradevriesiaceae	ant	0.571605347479646	0.0521808101097668
f__Phacidiaceae	ant	0.31842954288183	0.31309888914956
f__Phaffomycetaceae	ant	-0.207856489992599	0.516822371709703
f__Phanerochaetaceae	ant	-0.307024383155036	0.331694459608527
f__Pleomassariaceae	ant	0.571605347479646	0.0521808101097668
f__Pleosporaceae	ant	0.249627569991903	0.433944309167727
f__Pleosporales_fam_Incertae_sedis	ant	-0.207856489992599	0.516822371709703
f__Pleurotaceae	ant	-0.207856489992599	0.516822371709703
f__Podosporaceae	ant	-0.207856489992599	0.516822371709703
f__Polyporaceae	ant	0.164915790515138	0.608514175552718
f__Pseudeurotiaceae	ant	0.594859742362883	0.0413263591881008
f__Rhynchogastremataceae	ant	0.150314020919653	0.641006321639175
f__Rhytismataceae	ant	0.395243652487179	0.203497765946233
f__Saccharomycetales_fam_Incertae_sedis	ant	-0.307024383155036	0.331694459608527
f__Saccharomycodaceae	ant	NA	NA
f__Saccotheciaceae	ant	0.087369649497166	0.787162145160763
f__Sclerotiniaceae	ant	0.149776541995142	0.642213871036288
f__Sordariaceae	ant	0.432687787985965	0.160047650251529
f__Sporidiobolaceae	ant	-0.207856489992599	0.516822371709703
f__Sporormiaceae	ant	0.571605347479646	0.0521808101097668
f__Strophariaceae	ant	0.264444934810893	0.406203848126198
f__Symmetrosporaceae	ant	NA	NA
f__Sympoventuriaceae	ant	-0.207856489992599	0.516822371709703
f__Agaricales_fam_Incertae_sedis	other hymenoptera	0.438286278201907	0.154106554460251
f__Aspergillaceae	hymenoptera	-0.210545917699722	0.511288641954615
f__Bartaliniaceae	hymenoptera	-0.226538304390707	0.478931423937837
f__Bionectriaceae	hymenoptera	0.150822153515915	0.639865438411332
f__Bondarzewiaceae	hymenoptera	-0.243492376778837	0.445692547399569
f__Buckleyzymaceae	hymenoptera	-0.243492376778837	0.445692547399569
f__Bulleribasidiaceae	hymenoptera	0.388951660810639	0.211439281904253
f__Cenangiaceae	hymenoptera	0.243492376778837	0.445692547399569
f__Cladosporiaceae	hymenoptera	-0.148421647704256	0.645261426617368
f__Clavariaceae	hymenoptera	0.438286278201907	0.154106554460251
f__Coniochaetaceae	hymenoptera	0.0234349970059352	0.94237014744604
f__Coniothyriaceae	hymenoptera	0.143820929458556	0.655647001989548
f__Cordycipitaceae	hymenoptera	0.116969954277624	0.717331255677725
f__Cucurbitariaceae	hymenoptera	0.146095426067302	0.650505462977038
f__Cunninghamellaceae	hymenoptera	-0.243492376778837	0.445692547399569
f__Dermateaceae	hymenoptera	-0.307985975596356	0.330103968082698
f__Didymellaceae	hymenoptera	-0.233939908555247	0.464282613302705
f__Dipodascaceae	hymenoptera	-0.243492376778837	0.445692547399569
f__Dissoconiaceae	hymenoptera	0.438286278201907	0.154106554460251
f__Dothideaceae	hymenoptera	0.146095426067302	0.650505462977038
f__Erysiphaceae	hymenoptera	0.146095426067302	0.650505462977038
f__Filobasidiaceae	hymenoptera	-0.243492376778837	0.445692547399569
f__Fomitopsidaceae	hymenoptera	NA	NA
f__Gnomoniaceae	hymenoptera	0.146095426067302	0.650505462977038
f__Helotiales_fam_Incertae_sedis	hymenoptera	-0.443478260869565	0.148724314776137
f__Herpotrichiellaceae	hymenoptera	0.312771621085612	0.322250352561973
f__Hyaloscyphaceae	hymenoptera	-0.0959098870393872	0.766842773604605
f__Hydnaceae	hymenoptera	NA	NA
f__Hydnodontaceae	hymenoptera	-0.243492376778837	0.445692547399569
f__Hypocreaceae	hymenoptera	0.417544633911936	0.176837677593761
f__Hypocreales_fam_Incertae_sedis	hymenoptera	0.0359662076397702	0.911641892566782
f__Hypoxylaceae	hymenoptera	-0.359662076397702	0.250847878514369
f__Leptosphaeriaceae	hymenoptera	-0.331519528500285	0.292485831382982
f__Malasseziaceae	hymenoptera	0.107898622919311	0.738547084778901
f__Melanommataceae	hymenoptera	0.203103307384772	0.526665701158813
f__Metschnikowiaceae	hymenoptera	0.262204276521222	0.410340416991124
f__Microascaceae	hymenoptera	NA	NA
f__Mollisiaceae	hymenoptera	-0.0485150529512612	0.880981381246182
f__Mortierellaceae	hymenoptera	0.137345097225402	0.67036043649084
f__Mrakiaceae	hymenoptera	-0.243492376778837	0.445692547399569
f__Mycenaceae	hymenoptera	0.146095426067302	0.650505462977038
f__Mycosphaerellaceae	hymenoptera	0.10137396037394	0.753911923301405
f__Nectriaceae	hymenoptera	0.506869801869702	0.0926029426127904
f__Orbiliaceae	hymenoptera	-0.243492376778837	0.445692547399569
f__Paradevriesiaceae	hymenoptera	0.340889327490372	0.27821476204797
f__Phacidiaceae	hymenoptera	-0.0942372858796015	0.770812118770169
f__Phaffomycetaceae	hymenoptera	0.535683228913441	0.0726470398108082
f__Phanerochaetaceae	hymenoptera	0.725318520735366	0.00759472737972158
f__Pleomassariaceae	hymenoptera	0.340889327490372	0.27821476204797
f__Pleosporaceae	hymenoptera	0.10137396037394	0.753911923301405
f__Pleosporales_fam_Incertae_sedis	hymenoptera	0.535683228913441	0.0726470398108082
f__Pleurotaceae	hymenoptera	-0.243492376778837	0.445692547399569
f__Podosporaceae	hymenoptera	-0.243492376778837	0.445692547399569
f__Polyporaceae	hymenoptera	0.109555691223622	0.734658585191679
f__Pseudeurotiaceae	hymenoptera	0.0359662076397702	0.911641892566782
f__Rhynchogastremataceae	hymenoptera	-0.0299718396998085	0.926329448845983
f__Rhytismataceae	hymenoptera	0.163757935988673	0.611068017317104
f__Saccharomycetales_fam_Incertae_sedis	hymenoptera	0.167842302318928	0.602077181130825
f__Saccharomycodaceae	hymenoptera	NA	NA
f__Saccotheciaceae	hymenoptera	0.491273807966019	0.104808334071606
f__Sclerotiniaceae	hymenoptera	-0.421091835399445	0.172809960628043
f__Sordariaceae	hymenoptera	0.343111865881029	0.274889219381133
f__Sporidiobolaceae	hymenoptera	0.535683228913441	0.0726470398108082
f__Sporormiaceae	hymenoptera	0.340889327490372	0.27821476204797
f__Strophariaceae	hymenoptera	0.373913043478261	0.231171532255186
f__Symmetrosporaceae	hymenoptera	NA	NA
f__Sympoventuriaceae	hymenoptera	-0.243492376778837	0.445692547399569
f__Agaricales_fam_Incertae_sedis	beetles	-0.134281626522908	0.67735839187904
f__Aspergillaceae	beetles	-0.0215022689450576	0.947116867065532
f__Bartaliniaceae	beetles	0.0538498979780993	0.86798981344018
f__Bionectriaceae	beetles	-0.314644843292351	0.319204418266916
f__Bondarzewiaceae	beetles	-0.134281626522908	0.67735839187904
f__Buckleyzymaceae	beetles	-0.134281626522908	0.67735839187904
f__Bulleribasidiaceae	beetles	0.20462150223167	0.523512963903058
f__Cenangiaceae	beetles	-0.134281626522908	0.67735839187904
f__Cladosporiaceae	beetles	0.183089653125538	0.568968533087634
f__Clavariaceae	beetles	-0.134281626522908	0.67735839187904
f__Coniochaetaceae	beetles	-0.0915448265627688	0.777212325675208
f__Coniothyriaceae	beetles	-0.307024383155036	0.331694459608527
f__Cordycipitaceae	beetles	0.499927752972588	0.0979108806782637
f__Cucurbitariaceae	beetles	0.604267319353088	0.0374290381434986
f__Cunninghamellaceae	beetles	-0.134281626522908	0.67735839187904
f__Dermateaceae	beetles	-0.00286906546862638	0.992939486690411
f__Didymellaceae	beetles	-0.274153929049484	0.38852389375577
f__Dipodascaceae	beetles	-0.134281626522908	0.67735839187904
f__Dissoconiaceae	beetles	-0.134281626522908	0.67735839187904
f__Dothideaceae	beetles	0.604267319353088	0.0374290381434986
f__Erysiphaceae	beetles	0.604267319353088	0.0374290381434986
f__Filobasidiaceae	beetles	-0.134281626522908	0.67735839187904
f__Fomitopsidaceae	beetles	NA	NA
f__Gnomoniaceae	beetles	0.604267319353088	0.0374290381434986
f__Helotiales_fam_Incertae_sedis	beetles	-0.359662076397702	0.250847878514369
f__Herpotrichiellaceae	beetles	0.25010741494059	0.433031858640552
f__Hyaloscyphaceae	beetles	0.301652892561983	0.340655255568716
f__Hydnaceae	beetles	NA	NA
f__Hydnodontaceae	beetles	-0.134281626522908	0.67735839187904
f__Hypocreaceae	beetles	0.220673775392682	0.49068649279014
f__Hypocreales_fam_Incertae_sedis	beetles	-0.198347107438017	0.536594966426271
f__Hypoxylaceae	beetles	-0.198347107438017	0.536594966426271
f__Leptosphaeriaceae	beetles	0.178367807850172	0.579143221072018
f__Malasseziaceae	beetles	-0.198347107438017	0.536594966426271
f__Melanommataceae	beetles	-0.473879102207274	0.119634119519215
f__Metschnikowiaceae	beetles	-0.413145427482198	0.181913701443338
f__Microascaceae	beetles	NA	NA
f__Mollisiaceae	beetles	0.0390179579672251	0.904173886666675
f__Mortierellaceae	beetles	0.123369815150934	0.702472019241948
f__Mrakiaceae	beetles	-0.134281626522908	0.67735839187904
f__Mycenaceae	beetles	0.604267319353088	0.0374290381434986
f__Mycosphaerellaceae	beetles	0.118262479197817	0.714322824120893
f__Nectriaceae	beetles	-0.102135777489023	0.752113588160318
f__Orbiliaceae	beetles	-0.134281626522908	0.67735839187904
f__Paradevriesiaceae	beetles	-0.134281626522908	0.67735839187904
f__Phacidiaceae	beetles	-0.0216542303336514	0.946743595610578
f__Phaffomycetaceae	beetles	-0.134281626522908	0.67735839187904
f__Phanerochaetaceae	beetles	-0.198347107438017	0.536594966426271
f__Pleomassariaceae	beetles	-0.134281626522908	0.67735839187904
f__Pleosporaceae	beetles	-0.215022689450575	0.502135449115627
f__Pleosporales_fam_Incertae_sedis	beetles	-0.134281626522908	0.67735839187904
f__Pleurotaceae	beetles	-0.134281626522908	0.67735839187904
f__Podosporaceae	beetles	-0.134281626522908	0.67735839187904
f__Polyporaceae	beetles	-0.4018874251611	0.195313101364239
f__Pseudeurotiaceae	beetles	-0.198347107438017	0.536594966426271
f__Rhynchogastremataceae	beetles	-0.198347107438017	0.536594966426271
f__Rhytismataceae	beetles	0.236524958395633	0.459216423784174
f__Saccharomycetales_fam_Incertae_sedis	beetles	-0.198347107438017	0.536594966426271
f__Saccharomycodaceae	beetles	NA	NA
f__Saccotheciaceae	beetles	0.166642584324196	0.604712894581786
f__Sclerotiniaceae	beetles	-0.311782899703334	0.323864452447712
f__Sordariaceae	beetles	0.177393718796725	0.581251090431057
f__Sporidiobolaceae	beetles	-0.134281626522908	0.67735839187904
f__Sporormiaceae	beetles	-0.134281626522908	0.67735839187904
f__Strophariaceae	beetles	-0.359662076397702	0.250847878514369
f__Symmetrosporaceae	beetles	NA	NA
f__Sympoventuriaceae	beetles	-0.134281626522908	0.67735839187904
f__Trichomeriaceae	beetles	-0.134281626522908	0.67735839187904

## Sheet: signif_fungal_family_vs_visitor
Table 4F. Significant results of Spearman rank correlation analyses between the occurrence of nectar-inhabiting fungal families and and flower visitors. For each fungal family and nectar trait, the table reports Spearman’s correlation coefficient (ρ) and the associated P-value. Flower visitors comprise honeybees, bumblebees, hoverflies, flies, ants and other Hymenoptera.
family	trait	rho	p.value
f__Metschnikowiaceae	hoverfly	0.589661011646763	0.0435993591885447
f__Bionectriaceae	bumblebee	0.682094065068913	0.0145434806212643
f__Buckleyzymaceae	bumblebee	0.630547667861664	0.0279363192412668
f__Cunninghamellaceae	bumblebee	0.630547667861664	0.0279363192412668
f__Dipodascaceae	bumblebee	0.630547667861664	0.0279363192412668
f__Pseudeurotiaceae	bumblebee	0.853765578276966	0.000409830882902802
f__Strophariaceae	fly	0.849552311770607	0.000468871081691364
f__Bulleribasidiaceae	fly	0.722127197201136	0.00799868734843188
f__Helotiales_fam_Incertae_sedis	fly	-0.666831336711581	0.0178615503405402
f__Phanerochaetaceae	fly	0.64048986934008	0.0248461695263913
f__Saccotheciaceae	fly	0.657793514480272	0.0200703330733177
f__Pseudeurotiaceae	ant	0.594859742362883	0.0413263591881008
f__Phanerochaetaceae	hymenoptera	0.725318520735366	0.00759472737972158
