# Supplementary material for: Plant–pollinator interactions and floral and nectar traits shape the diversity of the nectar mycobiome
Source: Sci Rep. 2026 Mar 12;16:13253. doi: 10.1038/s41598-026-42903-3 (PMC13103324; doi:10.1038/s41598-026-42903-3)
Supplement: Supplementary file 3 — Supplementary Material 3 [file 41598_2026_42903_MOESM3_ESM.xlsx]

## Sheet: Sup_Table 4
Table 3. Frequency of flower visitor visits per hour, calculated based on observational recordings for each plant species.
plant species	solitary bee	honey bee	fly	beetles	ants	bumblebee	hoverflies	buterflies	other Hymenoptera
Angelica archangelica	0.35	0.09	0.0	0.02	0.0	0.0	0.0	0.0	0.01
Dianthus seguieri	0.205	0.0	0.0	0.0	0.0	0.0	0.0	0.0	0.0
Impatiens walleriana	0.0	0.0	0.03	0.0	0.04	0.0	0.0	0.0	0.0
Iris pseudacorus	0.02	0.24	0.0	0.0	0.0	0.18	0.0	0.0	0.0
Kniphofia uvaria	0.72	0.0	0.0	0.0	0.0	0.0	0.0	0.0	0.08
Lilium martagon	0.57	0.0	0.0	0.0	0.01	0.0	0.0	0.0	0.00
Lysimachia clethroides	0.04	0.0	0.02	0.01	0.0	0.01	0.01	0.01	0.0
Phlomis russeliana	0.01	0.0	0.0	0.0	0.04	0.02	0.03	0.0	0.06
Polemonium caeruleum	0.55	0.0	0.0	0.0	0.0	0.01	0.01	0.0	0.01
Salvia hybrida	0.07	0.08	0.0	0.0	0.0	0.0	0.0	0.0	0.0
