# Supplementary material for: Plant–pollinator interactions and floral and nectar traits shape the diversity of the nectar mycobiome
Source: Sci Rep. 2026 Mar 12;16:13253. doi: 10.1038/s41598-026-42903-3 (PMC13103324; doi:10.1038/s41598-026-42903-3)
Supplement: Supplementary file 4 — Supplementary Material 4 [file 41598_2026_42903_MOESM4_ESM.xlsx]

## Sheet: A. amino acids in open vs restr
Table 2A. Mean concentrations of nectar components, including amino acid and sugars (fructose, glucose, sucrose; pmol/μl), summarized by plant species and treatment (open vs. restricted flowers). Differences in concentrations of nectar components, including amino acid and sugars (fructose, glucose, sucrose; pmol/μl), summarized by plant species and treatment (open vs. restricted flowers) are high…
accessibility	Nectar accessibility	ASP	GLU	ALA	CYS	GLY	SER	THR	TYR	ARG	ASN	GLN	HIS	LYS	PRO	ILE	LEU	MET	PHE	TRP	VAL	ORN	CIT	TAU	AABA	BABA	GABA	Fructose	Glucose	Sucrose
Angelica archangelica	open	50.6	19.8	7.27	27.1	9.49	15.8	5.38	16.3	4.16	25.2	12.5	38.9	17.1	22.5	10.8	38.2	0	24.3	29.6	14.2	9.99	0	6.05	10.4	0	6.05	49.5	108	96
Angelica archangelica	restricted	269	31.1	8.29	46	10.2	26.1	6.95	61.3	5.06	36	17.4	89.1	31.1	26.8	36.1	68.6	0	78.4	176	23.2	16.6	0	8.82	10.5	0	6.09	363	275	216
Dianthus seguieri	open	49.7	91	35.9	35.2	25	28.1	18	23.3	13.5	22.5	15	23.6	11.1	13.9	23.6	23.3	17.7	22.9	26.7	19.5	13.6	17.5	12.1	12.1	8.22	9.82	21.6	16.8	66.7
Dianthus seguieri	restricted	36	67.3	17.6	22.1	24.3	18.5	7.65	14.3	12	18.9	19	12.5	6.32	11	18.5	16	15.8	18.2	22.2	14.8	17.4	9.27	15.7	8.76	0	8.9	31.3	32.9	85.5
Impatiens walleriana	open	13.4	44.3	19.4	23.2	41.7	16.7	11.4	14.3	0	27.9	17.8	11.2	17	17.3	21.3	31	0	26.6	42.1	20.1	17.7	0	7.51	8.58	13.8	0	183	197	175
Impatiens walleriana	restricted	12.1	47.1	22.9	21.9	43.1	18	13	15.9	0	29.1	17.7	11.4	18	18.1	21.8	34	0	29	45	17.1	18	0	8.09	7.99	14	0	123	138	134
Iris pseudacorus	open	81.5	67.5	19.9	35.5	85.1	30.1	70	17	6.83	43.3	71.4	15.6	19.4	37.5	30.9	42.5	2.25	27.2	184	16.5	12.3	37.2	12.9	6.19	7.83	10.3	134	183	5.36
Iris pseudacorus	restricted	43.9	46	11.9	33.4	47.7	26.6	13.9	21.4	5.4	78.5	27	18.9	19.6	24.2	30.6	43.3	5.02	28.1	189	18.1	14.7	0	11.6	13.7	5.51	15.3	66.6	84	90.6
Kniphofia uvaria	open	57.4	84.4	133	159	42.2	265	21	55.7	37.2	463	104	32.4	127	90.4	421	157	22.2	78.7	394	121	45.4	23.4	35.7	37.5	28.1	21.7	40.9	75.5	1.31
Kniphofia uvaria	restricted	33.1	129	267	278	181	102	52.2	39.1	50.8	286	196	24.6	320	96.1	187	267	32.6	61.7	476	74.5	97	29.6	102	45	16.4	15	52.3	97.8	3.15
Lilium martagon	open	68	74.4	22	16.3	26.6	42.3	7.11	7.77	11.9	47.6	18.8	18.8	21.8	19	24.7	23.6	0	15.2	22.3	14.2	16.9	0	8.9	6.38	0	0	3.81	3.65	2.18
Lilium martagon	restricted	81.2	96.8	26.1	20.7	30.6	58.7	7.4	11.5	13.3	93.2	21.1	21.3	22.7	21.8	33.1	27.8	0	15.7	34.3	14.8	16.1	0	13.1	7.81	0	0	361	529	0
Lysimachia clethroides	open	14.6	19	16.2	5.04	17.7	6.21	8.99	14.8	0	8.21	9.48	13.5	9.99	0	20.2	7.82	0	6.31	15.3	17.8	8.21	11.4	0	6.67	0	0	40.9	79.1	37.5
Lysimachia clethroides	restricted	13.7	14.9	15.1	5.62	13.5	5.63	13	17.9	0	7.59	7.27	12.4	10.3	0	17.9	7.29	0	4.38	14.7	15.8	7.84	10.8	0	5	0	0	36.1	45.5	28.2
Phlomis russeliana	open	16.2	53.9	51.6	26	31.4	35.1	0	17.6	15.1	18.1	14	11.5	22.9	21.6	35.8	33.1	0	39.8	97.6	15	15.6	10.4	8.37	7.04	7.72	0	66.7	20	1.09
Phlomis russeliana	restricted	28	72.2	61.5	42.6	44.1	45.4	0	25.2	25.5	31.7	18.1	17.4	31.6	24.6	44.1	44.5	0	44.5	263	20	20.4	17.9	12.5	10.7	12.8	11.1	115	61.7	411
Polemonium caeruleum	open	13.5	47.2	22.8	24.6	49.8	15.9	8.85	16.1	0	27.2	15.5	13.7	17.5	16	14	25.6	0	22.2	44.8	17.4	17.5	0	9.06	9.89	11.4	0	127	123	187
Polemonium caeruleum	restricted	25.3	169	35.9	32	84.3	31.2	15	23.4	30.7	55.9	19.3	18.3	23.5	27.4	25.4	47.2	13.2	42.2	87.6	23.6	28.1	29	11.9	16.7	20.5	0	24.7	18	42.7
Salvia hybrida	open	10.7	13.2	30.6	25.7	14.4	5.32	0	21.8	6.77	7.51	8.4	6.3	27.3	16.5	18.5	19.9	0	19.2	35.6	16.3	16.3	0	18.7	7.88	0	0	106	146	137
Salvia hybrida	restricted	6.35	10.8	27.3	23.5	13	2.07	0	18	4.25	5.68	5.25	0	22.8	13.6	16	18.3	0	17.3	32.9	13.6	13.4	0	16.1	5.49	0	0	119	136	72.3

## Sheet: B. Welch’s t-tests in open vs r
Table 2B. Results of Welch’s t-tests comparing mean amino acid concentrations between treatments (open vs. restricted flowers) for each plant species. For each species and amino acid, the table reports the mean concentration in open and restricted flowers, sample sizes (n), the Welch t-statistic (t), degrees of freedom (df), and the associated P-value. Cases where fewer than two observations were…
species	variable	mean open	mean restricted	t value	df	p value
Dianthus seguieri	ASP	49.74	36.04	5.83	2	0.03
Dianthus seguieri	GLU	91.01	67.27	3.62	2	0.05
Dianthus seguieri	ALA	35.93	17.58	13.10	3	0.00
Dianthus seguieri	CYS	35.21	22.09	6.70	3	0.01
Dianthus seguieri	GLY	25.03	24.27	0.48	2	0.67
Dianthus seguieri	SER	28.12	18.54	1.89	2	0.18
Dianthus seguieri	THR	17.98	7.65	5.88	2	0.03
Dianthus seguieri	TYR	23.34	14.28	7.38	2	0.01
Dianthus seguieri	ARG	13.54	12.02	1.12	3	0.35
Dianthus seguieri	ASN	22.45	18.90	1.13	3	0.34
Dianthus seguieri	GLN	15.00	18.95	-0.75	1	0.57
Dianthus seguieri	HIS	23.57	12.50	4.60	3	0.02
Dianthus seguieri	LYS	11.15	6.32	4.06	3	0.03
Dianthus seguieri	PRO	13.91	11.04	1.74	3	0.18
Dianthus seguieri	ILE	23.58	18.53	3.05	2	0.12
Dianthus seguieri	LEU	23.31	15.97	6.51	2	0.02
Dianthus seguieri	MET	17.68	15.75	1.65	3	0.21
Dianthus seguieri	PHE	22.88	18.22	2.16	3	0.14
Dianthus seguieri	TRP	26.67	22.25	2.64	3	0.09
Dianthus seguieri	VAL	19.47	14.77	3.43	2	0.06
Dianthus seguieri	ORN	13.64	17.38	-1.73	2	0.22
Dianthus seguieri	CIT	17.47	9.27	11.47	2	0.00
Dianthus seguieri	TAU	12.06	15.74	-2.89	3	0.07
Dianthus seguieri	AABA	12.14	8.76	2.60	2	0.11
Dianthus seguieri	BABA	8.22	0.00	17.97	2	0.00
Dianthus seguieri	GABA	9.82	8.90	0.92	2	0.45
Dianthus seguieri	Fructose	21.64	31.27	-2.91	2	0.13
Dianthus seguieri	Glucose	16.84	32.92	-3.46	1	0.12
Dianthus seguieri	Sucrose	66.74	85.53	-0.94	1	0.51
Iris pseudacorus	ASP	81.53	43.88	11.80	3	0.00
Iris pseudacorus	GLU	67.48	45.98	2.63	1	0.16
Iris pseudacorus	ALA	19.86	11.86	4.59	3	0.02
Iris pseudacorus	CYS	35.53	33.36	0.77	1	0.55
Iris pseudacorus	GLY	85.09	47.74	2.98	1	0.19
Iris pseudacorus	SER	30.07	26.60	0.84	2	0.49
Iris pseudacorus	THR	70.04	13.85	28.12	2	0.00
Iris pseudacorus	TYR	17.05	21.39	-3.45	2	0.06
Iris pseudacorus	ARG	6.83	5.40	2.04	3	0.15
Iris pseudacorus	ASN	43.28	78.45	-5.73	3	0.01
Iris pseudacorus	GLN	71.40	27.02	4.81	1	0.11
Iris pseudacorus	HIS	15.61	18.92	-2.50	3	0.10
Iris pseudacorus	LYS	19.37	19.62	-0.06	1	0.96
Iris pseudacorus	PRO	37.49	24.25	5.00	2	0.03
Iris pseudacorus	ILE	30.94	30.64	0.07	2	0.95
Iris pseudacorus	LEU	42.54	43.33	-0.11	1	0.93
Iris pseudacorus	MET	2.25	5.02	-3.30	1	0.19
Iris pseudacorus	PHE	27.18	28.14	-0.33	1	0.78
Iris pseudacorus	TRP	184	189	-0.07	1	0.95
Iris pseudacorus	VAL	16.55	18.14	-0.57	2	0.64
Iris pseudacorus	ORN	12.33	14.65	-2.78	1	0.16
Iris pseudacorus	CIT	37.18	0.00	7.01	1	0.09
Iris pseudacorus	TAU	12.89	11.64	1.31	1	0.38
Iris pseudacorus	AABA	6.19	13.65	-8.63	1	0.04
Iris pseudacorus	BABA	7.83	5.51	5.85	3	0.01
Iris pseudacorus	GABA	10.31	15.30	-2.74	1	0.21
Iris pseudacorus	Fructose	134	66.57	11.12	2	0.01
Iris pseudacorus	Glucose	183	84.05	8.31	2	0.01
Iris pseudacorus	Sucrose	5.36	90.63	-1.42	2	0.29
Kniphofia uvaria	ASP	57.38	33.09	12.62	3	0.00
Kniphofia uvaria	GLU	84.43	129	-4.39	1	0.10
Kniphofia uvaria	ALA	133	267	-2.57	1	0.21
Kniphofia uvaria	CYS	159	278	-1.60	1	0.35
Kniphofia uvaria	GLY	42.23	181	-6.96	1	0.08
Kniphofia uvaria	SER	265	102	14.65	1	0.01
Kniphofia uvaria	THR	21.01	52.24	-1.71	1	0.33
Kniphofia uvaria	TYR	55.66	39.10	3.92	3	0.03
Kniphofia uvaria	ARG	37.25	50.78	-1.25	1	0.41
Kniphofia uvaria	ASN	463	286	3.12	2	0.08
Kniphofia uvaria	GLN	104	196	-2.75	1	0.16
Kniphofia uvaria	HIS	32.41	24.59	1.54	3	0.23
Kniphofia uvaria	LYS	127	320	-50.01	3	0.00
Kniphofia uvaria	PRO	90.39	96.09	-0.82	3	0.48
Kniphofia uvaria	ILE	421	187	5.80	3	0.01
Kniphofia uvaria	LEU	157	267	-2.18	3	0.12
Kniphofia uvaria	MET	22.19	32.60	-1.57	1	0.35
Kniphofia uvaria	PHE	78.69	61.70	1.84	3	0.18
Kniphofia uvaria	TRP	394	476	-1.10	2	0.40
Kniphofia uvaria	VAL	121	74.48	4.10	2	0.05
Kniphofia uvaria	ORN	45.39	97.04	-6.29	1	0.08
Kniphofia uvaria	CIT	23.36	29.59	-0.73	1	0.60
Kniphofia uvaria	TAU	35.73	102	-5.11	1	0.11
Kniphofia uvaria	AABA	37.51	45.04	-2.01	3	0.14
Kniphofia uvaria	BABA	28.06	16.36	18.57	2	0.00
Kniphofia uvaria	GABA	21.72	15.05	3.38	3	0.05
Kniphofia uvaria	Fructose	40.86	52.28	-1.09	3	0.35
Kniphofia uvaria	Glucose	75.48	97.80	-1.16	3	0.33
Kniphofia uvaria	Sucrose	1.31	3.15	-0.54	1	0.66
Lilium martagon	ASP	68.05	81.17	-1.72	1	0.28
Lilium martagon	GLU	74.41	96.82	-1.37	3	0.27
Lilium martagon	ALA	22.00	26.11	-3.14	2	0.07
Lilium martagon	CYS	16.27	20.69	-2.49	2	0.12
Lilium martagon	GLY	26.60	30.65	-1.71	3	0.19
Lilium martagon	SER	42.27	58.68	-2.23	2	0.15
Lilium martagon	THR	7.11	7.40	-0.34	3	0.75
Lilium martagon	TYR	7.77	11.54	-3.43	3	0.04
Lilium martagon	ARG	11.93	13.34	-1.88	2	0.20
Lilium martagon	ASN	47.59	93.19	-4.98	2	0.03
Lilium martagon	GLN	18.82	21.15	-1.11	2	0.36
Lilium martagon	HIS	18.77	21.29	-1.45	2	0.28
Lilium martagon	LYS	21.82	22.73	-0.32	2	0.78
Lilium martagon	PRO	19.05	21.76	-1.15	2	0.36
Lilium martagon	ILE	24.71	33.11	-5.56	2	0.02
Lilium martagon	LEU	23.56	27.79	-2.73	2	0.09
Lilium martagon	MET	0.00	0.00
Lilium martagon	PHE	15.21	15.73	-0.49	2	0.67
Lilium martagon	TRP	22.32	34.32	-6.39	3	0.01
Lilium martagon	VAL	14.21	14.83	-0.93	2	0.45
Lilium martagon	ORN	16.88	16.06	0.42	3	0.71
Lilium martagon	CIT	0.00	0.00
Lilium martagon	TAU	8.90	13.14	-4.78	2	0.04
Lilium martagon	AABA	6.38	7.81	-1.05	1	0.46
Lilium martagon	BABA	0.00	0.00
Lilium martagon	GABA	0.00	0.00
Lilium martagon	Fructose	3.81	361
Lilium martagon	Glucose	3.65	529
Lilium martagon	Sucrose	2.18	0.00
Lysimachia clethroides	ASP	14.59	13.75	0.31	3	0.77
Lysimachia clethroides	GLU	18.99	14.94	3.06	3	0.06
Lysimachia clethroides	ALA	16.21	15.11	0.67	3	0.55
Lysimachia clethroides	CYS	5.04	5.62	-0.29	1	0.82
Lysimachia clethroides	GLY	17.71	13.47	3.40	2	0.06
Lysimachia clethroides	SER	6.21	5.63	0.64	2	0.59
Lysimachia clethroides	THR	8.99	13.05	-2.16	3	0.12
Lysimachia clethroides	TYR	14.77	17.91	-2.75	3	0.07
Lysimachia clethroides	ARG	0.00	0.00
Lysimachia clethroides	ASN	8.21	7.59	0.54	3	0.63
Lysimachia clethroides	GLN	9.48	7.27	3.32	2	0.06
Lysimachia clethroides	HIS	13.45	12.43	0.93	3	0.43
Lysimachia clethroides	LYS	9.99	10.28	-0.36	2	0.76
Lysimachia clethroides	PRO	0.00	0.00
Lysimachia clethroides	ILE	20.15	17.95	1.44	3	0.25
Lysimachia clethroides	LEU	7.82	7.29	1.16	3	0.33
Lysimachia clethroides	MET	0.00	0.00
Lysimachia clethroides	PHE	6.31	4.38	3.68	3	0.05
Lysimachia clethroides	TRP	15.27	14.71	0.76	2	0.52
Lysimachia clethroides	VAL	17.82	15.76	2.99	3	0.07
Lysimachia clethroides	ORN	8.21	7.84	0.29	3	0.79
Lysimachia clethroides	CIT	11.38	10.80	0.36	1	0.78
Lysimachia clethroides	TAU	0.00	0.00
Lysimachia clethroides	AABA	6.67	5.00	5.32	1	0.11
Lysimachia clethroides	BABA	0.00	0.00
Lysimachia clethroides	GABA	0.00	0.00
Lysimachia clethroides	Fructose	40.89	36.10	0.92	2	0.44
Lysimachia clethroides	Glucose	79.08	45.52	1.04	1	0.48
Lysimachia clethroides	Sucrose	37.45	28.18	0.58	1	0.66
Phlomis russeliana	ASP	16.23	28.02	-4.59	4	0.01
Phlomis russeliana	GLU	53.85	72.21	-2.91	3	0.06
Phlomis russeliana	ALA	51.58	61.47	-3.48	3	0.03
Phlomis russeliana	CYS	25.95	42.64	-5.87	4	0.00
Phlomis russeliana	GLY	31.41	44.13	-3.87	3	0.04
Phlomis russeliana	SER	35.06	45.43	-3.15	3	0.04
Phlomis russeliana	THR	0.00	0.00
Phlomis russeliana	TYR	17.57	25.21	-5.01	3	0.02
Phlomis russeliana	ARG	15.08	25.51	-6.21	3	0.01
Phlomis russeliana	ASN	18.06	31.69	-3.26	3	0.05
Phlomis russeliana	GLN	14.02	18.09	-2.51	2	0.13
Phlomis russeliana	HIS	11.49	17.43	-4.31	2	0.04
Phlomis russeliana	LYS	22.95	31.58	-3.63	3	0.03
Phlomis russeliana	PRO	21.61	24.62	-0.98	4	0.38
Phlomis russeliana	ILE	35.80	44.14	-1.90	4	0.14
Phlomis russeliana	LEU	33.07	44.55	-4.08	3	0.02
Phlomis russeliana	MET	0.00	0.00
Phlomis russeliana	PHE	39.81	44.47	-1.36	3	0.26
Phlomis russeliana	TRP	97.61	263	-4.62	3	0.02
Phlomis russeliana	VAL	15.03	19.98	-2.58	4	0.07
Phlomis russeliana	ORN	15.62	20.43	-2.54	4	0.06
Phlomis russeliana	CIT	10.43	17.93	-4.53	3	0.02
Phlomis russeliana	TAU	8.37	12.54	-3.07	3	0.06
Phlomis russeliana	AABA	7.04	10.68	-2.57	2	0.12
Phlomis russeliana	BABA	7.72	12.76	-4.45	4	0.01
Phlomis russeliana	GABA	0.00	11.08	-9.09	2	0.01
Phlomis russeliana	Fructose	66.75	115	-0.95	2	0.43
Phlomis russeliana	Glucose	20.03	61.73	-2.24	2	0.15
Phlomis russeliana	Sucrose	1.09	411	-7.77	2	0.02
Polemonium caeruleum	ASP	13.54	25.27	-4.05	2	0.04
Polemonium caeruleum	GLU	47.25	169	-6.75	2	0.02
Polemonium caeruleum	ALA	22.84	35.95	-5.81	3	0.01
Polemonium caeruleum	CYS	24.58	31.95	-3.91	2	0.05
Polemonium caeruleum	GLY	49.84	84.25	-3.87	2	0.06
Polemonium caeruleum	SER	15.91	31.25	-4.68	2	0.03
Polemonium caeruleum	THR	8.85	15.01	-5.91	2	0.03
Polemonium caeruleum	TYR	16.07	23.36	-3.82	3	0.04
Polemonium caeruleum	ARG	0.00	30.73	-16.06	2	0.00
Polemonium caeruleum	ASN	27.19	55.94	-4.98	2	0.03
Polemonium caeruleum	GLN	15.51	19.27	-1.66	3	0.21
Polemonium caeruleum	HIS	13.73	18.32	-2.59	2	0.11
Polemonium caeruleum	LYS	17.51	23.52	-2.47	2	0.11
Polemonium caeruleum	PRO	16.04	27.39	-2.12	3	0.12
Polemonium caeruleum	ILE	14.00	45772	-6.16	2	0.02
Polemonium caeruleum	LEU	25.61	47.20	-5.37	4	0.01
Polemonium caeruleum	MET	0.00	13.21	-27.53	2	0.00
Polemonium caeruleum	PHE	22.24	42.21	-7.96	2	0.01
Polemonium caeruleum	TRP	44.83	87.58	-5.03	2	0.03
Polemonium caeruleum	VAL	17.43	23.55	-2.51	2	0.12
Polemonium caeruleum	ORN	17.47	28.14	-3.58	2	0.06
Polemonium caeruleum	CIT	0.00	28.95	-16.42	2	0.00
Polemonium caeruleum	TAU	9.06	11.88	-3.11	3	0.05
Polemonium caeruleum	AABA	9.89	16.69	-5.23	2	0.03
Polemonium caeruleum	BABA	11.42	20.54	-3.29	2	0.08
Polemonium caeruleum	GABA	0.00	0.00
Polemonium caeruleum	Fructose	127	24.69	3.24	2	0.08
Polemonium caeruleum	Glucose	123	18.05	3.15	2	0.08
Polemonium caeruleum	Sucrose	187	42.69	2.87	2	0.10
Salvia hybrida	ASP	10.69	6.35	5.79	3	0.01
Salvia hybrida	GLU	13.22	10.76	2.42	3	0.09
Salvia hybrida	ALA	30.62	27.28	2.85	2	0.08
Salvia hybrida	CYS	25.68	23.54	1.62	4	0.18
Salvia hybrida	GLY	14.42	12.97	1.37	4	0.24
Salvia hybrida	SER	5.32	2.07	4.27	3	0.02
Salvia hybrida	THR	0.00	0.00
Salvia hybrida	TYR	21.77	17.99	2.96	3	0.05
Salvia hybrida	ARG	6.77	4.25	5.61	3	0.01
Salvia hybrida	ASN	7.51	5.68	2.44	2	0.12
Salvia hybrida	GLN	8.40	5.25	4.24	4	0.02
Salvia hybrida	HIS	6.30	0.00	3.92	2	0.06
Salvia hybrida	LYS	27.25	22.80	4.44	3	0.02
Salvia hybrida	PRO	16.51	13.58	2.57	4	0.06
Salvia hybrida	ILE	18.53	15.98	1.73	3	0.19
Salvia hybrida	LEU	19.86	18.32	1.36	3	0.26
Salvia hybrida	MET	0.00	0.00
Salvia hybrida	PHE	19.17	17.32	0.90	4	0.42
Salvia hybrida	TRP	35.59	32.92	1.88	3	0.14
Salvia hybrida	VAL	16.26	13.61	1.96	2	0.18
Salvia hybrida	ORN	16.28	13.43	4.00	4	0.02
Salvia hybrida	CIT	0.00	0.00
Salvia hybrida	TAU	18.73	16.13	2.28	4	0.09
Salvia hybrida	AABA	7.88	5.49	1.65	4	0.18
Salvia hybrida	BABA	0.00	0.00
Salvia hybrida	GABA	0.00	0.00
Salvia hybrida	Fructose	106	119	-0.50	4	0.64
Salvia hybrida	Glucose	146	136	0.48	3	0.66
Salvia hybrida	Sucrose	137	72.27	1.55	3	0.21
